# Supplementary material for: Novel Role of the Epstein-Barr Virus Encoded Deubiquitinating Enzyme (BPLF1) in mTOR-Mediated Cell Growth and Proliferation Pathways
Source: Viruses. 2025 Aug 20;17(8):1139. doi: 10.3390/v17081139 (PMC12390678; doi:10.3390/v17081139)
Supplement: Supplementary file 1 [file viruses-17-01139-s001.zip]

Archive with 3 entries (3 files):
- Supplemental_Material_mundsupplementaltable1xlsx(1).xlsx
- supplementary1mund.jpg
- supplemental2mund.jpg
