# Supplementary material for: Novel Role of the Epstein-Barr Virus Encoded Deubiquitinating Enzyme (BPLF1) in mTOR-Mediated Cell Growth and Proliferation Pathways
Source: Viruses. 2025 Aug 20;17(8):1139. doi: 10.3390/v17081139 (PMC12390678; doi:10.3390/v17081139)
Supplement: Supplementary file 1 [file viruses-17-01139-s001.zip › Supplemental_Material_mundsupplementaltable1xlsx(1).xlsx]

## Sheet: max Log2FC>1
	Supplementary table 1. BPLF1 Interacting Partners Indentified by Mass Spectrometry.							control	control	FLAG-BPLF1	FLAG-BPLF1	FLAG-BPLF1_1-246	FLAG-BPLF1_1-246
								(-) virus	(+) virus	(-) virus	(+) virus	(-) virus	(+) virus
Majority protein IDs	Protein names	Gene names	max	log2(FC) NO VIRUS FLAG-BPLF1 vs Control	log2(FC) NO VIRUS FLAG-BPLF1_1-246 vs Control	log2(FC) +VIRUS FLAG-BPLF1 vs Control	log2(FC) +VIRUS FLAG-BPLF1_1-246 vs Control	Log(2) LFQ intensity_BPLF1_1	Log(2) LFQ intensity_BPLF1_2	Log(2) LFQ intensity_BPLF1_3	Log(2) LFQ intensity_BPLF1_4	Log(2) LFQ intensity_BPLF1_5	Log(2) LFQ intensity_BPLF1_6	Potential contaminant	Peptides	Razor + unique peptides	Unique peptides	Sequence coverage [%]	Intensity	MS/MS count	MS/MS count 1	MS/MS count 2	MS/MS count 3	MS/MS count 4	MS/MS count 5	MS/MS count 6	Razor + unique peptides 1	Razor + unique peptides 2	Razor + unique peptides 3	Razor + unique peptides 4	Razor + unique peptides 5	Razor + unique peptides 6	Fasta headers	Protein IDs		id
P03186	Large tegument protein deneddylase OS=Epstein-Barr virus (strain B95-8) (HHV-4) (Human herpesvirus 4) OX=10377 GN=BPLF1 PE=1 SV=1	BPLF1	13.3205	13.3205	8.76274	12.8333	7.77072	20.0882	20.7891	33.4087	33.6223	28.851	28.5598		165	165	165	61.7	590450000000	1321	0	0	538	568	103	112	3	4	163	160	11	15	Large tegument protein deneddylase OS=Epstein-Barr virus (strain B95-8) (HHV-4) (Human herpesvirus 4) OX=10377 GN=BPLF1 PE=1 SV=1	P03186		213
Q9H061	Transmembrane protein 126A	TMEM126A	9.75339	-0.462758	9.75339	0.0593224	4.1221	15.4347	15.3065	14.9719	15.3658	25.1881	19.4286		6	6	6	45.6	192230000	8	0	0	0	0	5	3	1	1	1	1	5	5	Transmembrane protein 126A OS=Homo sapiens OX=9606 GN=TMEM126A PE=1 SV=1	Q9H061		44
Q8NFQ8	Torsin-1A-interacting protein 2	TOR1AIP2	8.1534	NA	NA	3.64148	8.1534	NaN	17.9563	21.0276	21.5978	26.1437	26.1097		11	11	11	42.3	1177600000	30	0	0	0	1	12	17	0	1	2	3	10	11	Torsin-1A-interacting protein 2 OS=Homo sapiens OX=9606 GN=TOR1AIP2 PE=1 SV=1	Q8NFQ8		511
Q9NZJ4	Sacsin	SACS	7.90001	3.45003	5.89647	4.35397	7.90001	21.2889	19.4333	24.7389	23.7873	27.1854	27.3333		60	60	60	17.3	2333400000	99	0	0	7	3	45	44	3	3	22	23	53	51	Sacsin OS=Homo sapiens OX=9606 GN=SACS PE=1 SV=2	Q9NZJ4		3306
Q8NEY1	Neuron navigator 1	NAV1	7.88123	5.78015	7.88123	NA	NA	15.6544	NaN	21.4346	20.8286	23.5356	23.4191		20	20	20	17.7	547870000	40	0	0	4	2	16	18	1	0	9	11	18	18	Neuron navigator 1 OS=Homo sapiens OX=9606 GN=NAV1 PE=1 SV=2	Q8NEY1		1772
Q9BXW9	Fanconi anemia group D2 protein	FANCD2	7.33682	2.70793	7.33682	1.84757	5.92523	17.3765	18.3821	20.0845	20.2296	24.7133	24.3073		18	18	18	18.3	820200000	40	0	1	3	3	15	18	1	2	4	6	16	16	Fanconi anemia group D2 protein OS=Homo sapiens OX=9606 GN=FANCD2 PE=1 SV=2	Q9BXW9		897
Q2TAL8	Glutamine-rich protein 1	QRICH1	7.16168	3.23003	7.16168	1.4761	4.96519	19.3753	21.4524	22.6053	22.9285	26.537	26.4176		13	13	13	21.3	1776800000	33	0	1	2	3	12	15	1	2	3	6	12	13	Glutamine-rich protein 1 OS=Homo sapiens OX=9606 GN=QRICH1 PE=1 SV=1	Q2TAL8		2551
O94925	Glutaminase kidney isoform, mitochondrial	GLS	7.15659	1.35642	7.15659	1.9903	7.15318	19.3438	19.2021	20.7002	21.1924	26.5004	26.3553		15	15	15	29.6	1785100000	29	0	0	1	1	13	14	1	1	4	5	14	15	Glutaminase kidney isoform, mitochondrial OS=Homo sapiens OX=9606 GN=GLS PE=1 SV=1	O94925		2009
P69849;Q5JPE7	Nodal modulator 3;Nodal modulator 2	NOMO3;NOMO2	7.07417	3.19684	7.07417	1.96914	4.68812	17.6087	19.4703	20.8055	21.4395	24.6829	24.1585		18	18	2	25.5	465950000	33	0	0	0	1	16	16	1	1	5	7	17	16	Nodal modulator 3 OS=Homo sapiens OX=9606 GN=NOMO3 PE=3 SV=2;Nodal modulator 2 OS=Homo sapiens OX=9606 GN=NOMO2 PE=1 SV=1	P69849;Q5JPE7		2804
P55011	Solute carrier family 12 member 2	SLC12A2	6.92349	NA	NA	1.99126	6.92349	NaN	17.9551	19.5355	19.9464	25.5927	24.8786		22	22	22	27.1	1297700000	48	0	0	0	0	23	25	0	2	4	6	20	22	Solute carrier family 12 member 2 OS=Homo sapiens OX=9606 GN=SLC12A2 PE=1 SV=1	P55011;Q13621		249
Q9Y679	Ancient ubiquitous protein 1	AUP1	6.82088	4.2079	6.13936	5.48261	6.82088	19.4719	18.877	23.6798	24.3596	25.6113	25.6978		11	11	11	33.7	1307600000	48	0	0	9	7	15	17	1	1	7	6	11	10	Ancient ubiquitous protein 1 OS=Homo sapiens OX=9606 GN=AUP1 PE=1 SV=2	Q9Y679		2211
Q16850	Lanosterol 14-alpha demethylase	CYP51A1	6.69897	2.23826	6.69897	2.05379	5.24364	17.6611	18.4458	19.8993	20.4996	24.36	23.6894		11	11	11	28.4	459500000	19	0	0	0	0	12	7	1	2	3	4	11	10	Lanosterol 14-alpha demethylase OS=Homo sapiens OX=9606 GN=CYP51A1 PE=1 SV=3	Q16850		546
Q9UGL1	Lysine-specific demethylase 5B	KDM5B	6.68637	3.07321	6.68637	NA	NA	16.6659	NaN	19.7392	19.3175	23.3523	22.3183		11	11	10	8.2	145570000	15	1	0	1	1	7	5	2	0	2	2	8	9	Lysine-specific demethylase 5B OS=Homo sapiens OX=9606 GN=KDM5B PE=1 SV=3	Q9UGL1		1854
Q9BV20	Methylthioribose-1-phosphate isomerase	MRI1	6.62446	-0.46883	6.62446	NA	NA	17.8343	NaN	17.3655	19.8216	24.4588	21.106		7	7	7	35.5	276030000	12	0	0	0	1	7	4	1	0	1	2	7	6	Methylthioribose-1-phosphate isomerase OS=Homo sapiens OX=9606 GN=MRI1 PE=1 SV=1	Q9BV20		199
P49642	DNA primase small subunit	PRIM1	6.61425	4.08921	6.61425	-1.27926	0.992508	17.4431	22.5852	21.5323	21.306	24.0573	23.5777		8	8	8	24.5	274780000	18	1	0	1	3	6	7	2	1	3	3	6	7	DNA primase small subunit OS=Homo sapiens OX=9606 GN=PRIM1 PE=1 SV=1	P49642		2223
Q6P996	Pyridoxal-dependent decarboxylase domain-containing protein 1	PDXDC1	6.55464	1.32912	6.55464	3.35937	6.51097	18.5703	18.2682	19.8994	21.6276	25.1249	24.7792		17	17	17	34.5	1209900000	31	0	0	0	1	16	14	1	1	5	9	16	17	Pyridoxal-dependent decarboxylase domain-containing protein 1 OS=Homo sapiens OX=9606 GN=PDXDC1 PE=1 SV=2	Q6P996;Q6P474		886
Q9UQ90	Paraplegin	SPG7	6.54264	3.45143	6.54264	NA	NA	16.5391	NaN	19.9905	19.3195	23.0817	23.322		10	10	10	23.6	203320000	15	0	0	1	0	7	7	1	0	2	3	9	8	Paraplegin OS=Homo sapiens OX=9606 GN=SPG7 PE=1 SV=2	Q9UQ90		3051
Q9C0E2	Exportin-4	XPO4	6.49795	0.158354	3.31835	4.14652	6.49795	22.0573	18.7804	22.2156	22.9269	25.3756	25.2783		12	12	12	14.9	1126100000	26	0	0	0	3	12	11	4	1	5	8	11	11	Exportin-4 OS=Homo sapiens OX=9606 GN=XPO4 PE=1 SV=2	Q9C0E2		1225
P06400	Retinoblastoma-associated protein	RB1	6.46764	1.3991	6.46764	NA	NA	17.0312	NaN	18.4303	19.32	23.4989	21.5256		6	6	6	11.1	164130000	11	0	0	0	0	7	4	1	0	2	4	6	5	Retinoblastoma-associated protein OS=Homo sapiens OX=9606 GN=RB1 PE=1 SV=2	P06400		2506
Q96JG8	Melanoma-associated antigen D4	MAGED4	6.46216	-0.0652752	6.46216	NA	NA	17.1357	NaN	17.0704	17.1599	23.5979	20.0231		7	7	7	24.7	119470000	15	0	0	0	0	7	8	1	0	1	1	5	7	Melanoma-associated antigen D4 OS=Homo sapiens OX=9606 GN=MAGED4 PE=1 SV=3	Q96JG8		58
Q7KZN9	Cytochrome c oxidase assembly protein COX15 homolog	COX15	6.41117	3.86574	6.41117	0.850655	5.2675	17.5872	18.4271	21.4529	19.2777	23.9983	23.6946		7	7	7	23.2	260620000	21	0	0	2	1	10	8	1	2	4	3	7	6	Cytochrome c oxidase assembly protein COX15 homolog OS=Homo sapiens OX=9606 GN=COX15 PE=1 SV=1	Q7KZN9		3374
O00165	HCLS1-associated protein X-1	HAX1	6.4072	1.99967	4.87066	2.67291	6.4072	19.0737	18.1344	21.0733	20.8073	23.9443	24.5416		9	9	9	55.6	488100000	23	1	1	1	0	9	11	2	2	4	3	9	8	HCLS1-associated protein X-1 OS=Homo sapiens OX=9606 GN=HAX1 PE=1 SV=2	O00165		3377
O75746	Calcium-binding mitochondrial carrier protein Aralar1	SLC25A12	6.3511	2.02753	4.52357	3.05905	6.3511	18.1529	17.9613	20.1805	21.0203	22.6765	24.3124		17	12	12	32.3	379040000	21	0	0	1	1	8	11	1	1	3	6	10	10	Calcium-binding mitochondrial carrier protein Aralar1 OS=Homo sapiens OX=9606 GN=SLC25A12 PE=1 SV=2	O75746		2034
Q01813	ATP-dependent 6-phosphofructokinase, platelet type	PFKP	6.17381	1.01311	3.63296	3.99322	6.17381	20.5333	18.1818	21.5464	22.175	24.1662	24.3556		19	15	15	26.3	792200000	32	0	0	3	3	13	13	5	2	9	9	14	13	ATP-dependent 6-phosphofructokinase, platelet type OS=Homo sapiens OX=9606 GN=PFKP PE=1 SV=2	Q01813		144
Q2NKX8	DNA excision repair protein ERCC-6-like	ERCC6L	6.16402	2.95801	6.16402	1.52472	3.60851	17.9828	20.2462	20.9408	21.7709	24.1468	23.8547		18	18	18	23.1	418860000	32	1	1	2	2	13	13	2	2	5	5	14	14	DNA excision repair protein ERCC-6-like OS=Homo sapiens OX=9606 GN=ERCC6L PE=1 SV=1	Q2NKX8		2329
Q9ULH0	Kinase D-interacting substrate of 220 kDa	KIDINS220	6.1248	3.3384	6.1248	3.29516	3.24978	19.3324	20.9944	22.6708	24.2896	25.4572	24.2442		38	38	38	30.9	1351500000	87	0	1	7	15	31	33	3	5	16	18	36	33	Kinase D-interacting substrate of 220 kDa OS=Homo sapiens OX=9606 GN=KIDINS220 PE=1 SV=3	Q9ULH0		2650
P50851	Lipopolysaccharide-responsive and beige-like anchor protein	LRBA	6.11556	NA	NA	0.116964	6.11556	NaN	17.0105	17.6367	17.1275	22.4868	23.1261		16	16	16	8	257530000	24	0	0	0	0	12	12	0	1	1	2	15	15	Lipopolysaccharide-responsive and beige-like anchor protein OS=Homo sapiens OX=9606 GN=LRBA PE=1 SV=4	P50851;Q8NFP9		2987
Q7Z3C6	Autophagy-related protein 9A	ATG9A	6.10874	-0.0567684	4.56153	1.69523	6.10874	18.99	19.0742	18.9333	20.7694	23.5516	25.1829		13	13	13	19	721450000	19	0	0	0	1	8	10	1	1	2	5	12	13	Autophagy-related protein 9A OS=Homo sapiens OX=9606 GN=ATG9A PE=1 SV=3	Q7Z3C6		1641
Q6PJG6	BRCA1-associated ATM activator 1	BRAT1	6.09398	2.08933	6.09398	0.8573	4.85642	19.3771	20.7034	21.4665	21.5607	25.4711	25.5598		15	15	15	26.4	780810000	29	1	1	1	1	15	10	2	1	3	2	13	12	BRCA1-associated ATM activator 1 OS=Homo sapiens OX=9606 GN=BRAT1 PE=1 SV=2	Q6PJG6		1676
Q92544	Transmembrane 9 superfamily member 4	TM9SF4	6.06929	0.921736	6.06929	0.632616	1.9369	18.7547	20.9967	19.6764	21.6293	24.824	22.9336		7	7	7	12.6	315890000	13	0	0	1	1	7	4	1	1	1	2	6	6	Transmembrane 9 superfamily member 4 OS=Homo sapiens OX=9606 GN=TM9SF4 PE=1 SV=2	Q92544		3396
Q9Y6D5	Brefeldin A-inhibited guanine nucleotide-exchange protein 2	ARFGEF2	6.02458	NA	6.02458	NA	3.18862	18.0894	17.7203	NaN	NaN	24.114	20.909		8	8	8	6.7	198350000	14	0	0	0	0	7	7	1	1	0	0	7	8	Brefeldin A-inhibited guanine nucleotide-exchange protein 2 OS=Homo sapiens OX=9606 GN=ARFGEF2 PE=1 SV=3	Q9Y6D5		3145
Q5K4L6	Long-chain fatty acid transport protein 3	SLC27A3	5.95438	0.500912	5.32288	2.12662	5.95438	17.4159	17.5201	17.9168	19.6467	22.7388	23.4744		7	7	7	15.4	201970000	15	0	0	0	2	6	7	1	1	1	2	7	6	Solute carrier family 27 member 3 OS=Homo sapiens OX=9606 GN=SLC27A3 PE=2 SV=4	Q5K4L6		543
O15228	Dihydroxyacetone phosphate acyltransferase	GNPAT	5.9441	2.1152	5.9441	1.86415	3.97453	19.236	20.5098	21.3512	22.3739	25.1801	24.4843		12	12	12	30.7	455790000	22	0	0	0	1	11	10	2	2	3	4	11	10	Dihydroxyacetone phosphate acyltransferase OS=Homo sapiens OX=9606 GN=GNPAT PE=1 SV=1	O15228		508
P33527	Multidrug resistance-associated protein 1	ABCC1	5.91472	NA	NA	-0.22378	5.91472	NaN	16.8481	17.1981	16.6243	22.6967	22.7628		14	14	14	14	190220000	25	0	0	0	0	12	13	0	1	2	1	13	13	Multidrug resistance-associated protein 1 OS=Homo sapiens OX=9606 GN=ABCC1 PE=1 SV=3	P33527		2531
Q9UQE7	Structural maintenance of chromosomes protein 3	SMC3	5.83246	1.60881	5.83246	3.37381	5.65041	18.1665	17.9835	19.7753	21.3573	23.9989	23.6339		23	23	23	24.6	782010000	33	0	0	1	4	14	14	4	3	9	9	22	21	Structural maintenance of chromosomes protein 3 OS=Homo sapiens OX=9606 GN=SMC3 PE=1 SV=2	Q9UQE7		2394
Q96S52	GPI transamidase component PIG-S	PIGS	5.76463	-0.226814	5.76463	0.950762	4.92548	17.7865	18.7147	17.5597	19.6655	23.5511	23.6402		8	8	8	28.1	230210000	15	0	0	0	1	7	7	1	2	2	6	8	6	GPI transamidase component PIG-S OS=Homo sapiens OX=9606 GN=PIGS PE=1 SV=3	Q96S52		2312
Q9NPQ8	Synembryn-A	RIC8A	5.73602	1.54604	5.05647	3.62696	5.73602	18.7306	18.0441	20.2766	21.6711	23.7871	23.7802		12	12	12	32.8	409620000	27	0	1	2	2	10	12	1	2	4	5	12	11	Synembryn-A OS=Homo sapiens OX=9606 GN=RIC8A PE=1 SV=3	Q9NPQ8;Q9NVN3		2731
O60716	Catenin delta-1	CTNND1	5.71139	3.04566	5.71139	2.86573	4.76596	21.7152	22.2762	24.7608	25.142	27.4265	27.0422		26	26	26	37.2	2422900000	55	0	0	3	7	21	24	4	5	8	13	26	25	Catenin delta-1 OS=Homo sapiens OX=9606 GN=CTNND1 PE=1 SV=1	O60716		176
P52948	Nuclear pore complex protein Nup98-Nup96;Nuclear pore complex protein Nup98;Nuclear pore complex protein Nup96	NUP98	5.70199	2.88878	5.70199	2.38999	4.4433	18.3119	19.4227	21.2007	21.8127	24.0139	23.866		12	12	12	9.5	282130000	17	0	0	0	3	8	6	1	1	5	7	12	8	Nuclear pore complex protein Nup98-Nup96 OS=Homo sapiens OX=9606 GN=NUP98 PE=1 SV=4	P52948		2310
Q14194	Dihydropyrimidinase-related protein 1	CRMP1	5.69249	NA	2.53483	3.0778	5.69249	20.5153	17.4648	NaN	20.5426	23.0501	23.1572		6	6	5	13.1	128650000	11	1	0	0	0	5	5	2	1	1	3	6	5	Dihydropyrimidinase-related protein 1 OS=Homo sapiens OX=9606 GN=CRMP1 PE=1 SV=1	Q14194;Q14195;Q14117		2795
Q96QU8	Exportin-6	XPO6	5.67439	2.2268	5.67439	0.917046	3.37892	18.0486	19.1457	20.2754	20.0628	23.723	22.5246		10	10	10	15.5	206380000	16	0	0	1	2	6	7	3	1	4	5	7	8	Exportin-6 OS=Homo sapiens OX=9606 GN=XPO6 PE=1 SV=1	Q96QU8		2137
Q9P2D3	HEAT repeat-containing protein 5B	HEATR5B	5.59841	1.14914	5.59841	0.827127	3.70399	17.6367	18.1862	18.7859	19.0133	23.2351	21.8902		7	7	7	8.4	149990000	13	0	0	0	1	6	6	1	1	1	3	6	7	HEAT repeat-containing protein 5B OS=Homo sapiens OX=9606 GN=HEATR5B PE=1 SV=2	Q9P2D3		1298
O43156	TELO2-interacting protein 1 homolog	TTI1	5.5962	1.22191	5.5962	1.89967	4.03318	19.5261	19.1405	20.748	21.0401	25.1223	23.1736		12	12	12	15.5	666370000	31	0	0	3	5	14	9	5	3	3	6	10	9	TELO2-interacting protein 1 homolog OS=Homo sapiens OX=9606 GN=TTI1 PE=1 SV=3	O43156		784
P37268	Squalene synthase	FDFT1	5.57055	0.412321	5.57055	3.58478	5.48511	19.0903	18.1115	19.5026	21.6963	24.6608	23.5966		11	11	11	33.1	511560000	23	0	0	2	3	11	7	2	2	4	7	11	7	Squalene synthase OS=Homo sapiens OX=9606 GN=FDFT1 PE=1 SV=1	P37268		2813
Q9Y2X0	Mediator of RNA polymerase II transcription subunit 16	MED16	5.56886	2.83466	5.56886	2.06516	4.10991	18.4643	19.8894	21.2989	21.9545	24.0331	23.9993		7	7	7	9.6	323890000	18	1	0	1	2	8	6	2	2	4	4	7	6	Mediator of RNA polymerase II transcription subunit 16 OS=Homo sapiens OX=9606 GN=MED16 PE=1 SV=2	Q9Y2X0		2807
Q9BT22	Chitobiosyldiphosphodolichol beta-mannosyltransferase	ALG1	5.55846	1.77743	5.55846	2.8383	4.3682	19.8184	20.4764	21.5959	23.3147	25.3769	24.8446		6	6	6	14.7	661990000	18	0	0	0	3	8	7	2	3	4	5	6	6	Chitobiosyldiphosphodolichol beta-mannosyltransferase OS=Homo sapiens OX=9606 GN=ALG1 PE=1 SV=2	Q9BT22		740
O60749	Sorting nexin-2	SNX2	5.55387	0.766901	3.97428	3.3908	5.55387	21.0211	18.9474	21.788	22.3382	24.9954	24.5013		13	13	13	27.7	984310000	25	0	0	2	3	9	11	5	2	9	9	11	12	Sorting nexin-2 OS=Homo sapiens OX=9606 GN=SNX2 PE=1 SV=2	O60749;Q13596		1933
Q99707	Methionine synthase	MTR	5.5109	-0.0258007	5.5109	1.77947	4.61876	20.4044	20.221	20.3786	22.0005	25.9153	24.8398		27	27	27	33.6	1793800000	49	1	0	0	3	24	21	4	2	8	7	26	25	Methionine synthase OS=Homo sapiens OX=9606 GN=MTR PE=1 SV=2	Q99707		2920
P52789	Hexokinase-2	HK2	5.50715	3.14815	5.50715	1.93939	4.69029	19.176	20.414	22.3242	22.3534	24.6832	25.1043		16	16	15	22.1	828650000	27	0	0	0	3	12	12	2	3	6	8	13	13	Hexokinase-2 OS=Homo sapiens OX=9606 GN=HK2 PE=1 SV=2	P52789;P52790		907
P49815	Tuberin	TSC2	5.50216	2.97246	5.50216	3.43405	5.23867	18.5337	18.9777	21.5062	22.4118	24.0359	24.2164		24	24	24	21.2	850810000	47	0	1	6	4	17	19	1	2	5	9	20	20	Tuberin OS=Homo sapiens OX=9606 GN=TSC2 PE=1 SV=2	P49815		1048
Q9Y512	Sorting and assembly machinery component 50 homolog	SAMM50	5.49917	2.80072	5.49917	-1.03463	1.17392	19.5616	23.7627	22.3624	22.7281	25.0608	24.9367		9	9	9	29.6	399160000	19	0	1	0	1	9	8	1	3	3	4	8	7	Sorting and assembly machinery component 50 homolog OS=Homo sapiens OX=9606 GN=SAMM50 PE=1 SV=3	Q9Y512		655
Q8NEB9	Phosphatidylinositol 3-kinase catalytic subunit type 3	PIK3C3	5.43402	2.65828	5.43402	-0.759283	3.37052	18.8504	21.4243	21.5087	20.665	24.2845	24.7948		12	12	12	18.9	425410000	21	0	0	2	1	10	8	1	1	2	4	12	10	Phosphatidylinositol 3-kinase catalytic subunit type 3 OS=Homo sapiens OX=9606 GN=PIK3C3 PE=1 SV=1	Q8NEB9		1534
Q3SY69	Mitochondrial 10-formyltetrahydrofolate dehydrogenase	ALDH1L2	5.42284	1.86706	5.42284	-1.72735	3.09271	18.1637	19.4636	20.0308	17.7363	23.5866	22.5563		12	12	11	20.5	223270000	17	0	0	0	0	10	7	2	1	5	1	11	10	Mitochondrial 10-formyltetrahydrofolate dehydrogenase OS=Homo sapiens OX=9606 GN=ALDH1L2 PE=1 SV=2	Q3SY69		2455
Q9NVH2	Integrator complex subunit 7	INTS7	5.41993	2.84056	4.59881	4.2375	5.41993	19.4812	18.5726	22.3218	22.8101	24.08	23.9926		19	19	19	25.6	793400000	57	1	1	7	8	21	19	2	3	10	10	18	17	Integrator complex subunit 7 OS=Homo sapiens OX=9606 GN=INTS7 PE=1 SV=1	Q9NVH2		777
Q14534	Squalene monooxygenase	SQLE	5.38707	2.904	5.38707	1.06958	4.47262	19.5685	20.7877	22.4725	21.8573	24.9555	25.2603		11	11	11	32.4	928860000	28	0	0	3	2	12	11	1	1	4	8	11	11	Squalene monooxygenase OS=Homo sapiens OX=9606 GN=SQLE PE=1 SV=3	Q14534		531
Q8NCM8	Cytoplasmic dynein 2 heavy chain 1	DYNC2H1	5.35628	2.02112	5.35628	1.77279	4.69273	18.0291	18.747	20.0502	20.5198	23.3853	23.4397		41	41	41	13.3	601620000	57	0	1	1	1	28	26	1	1	7	12	36	36	Cytoplasmic dynein 2 heavy chain 1 OS=Homo sapiens OX=9606 GN=DYNC2H1 PE=1 SV=4	Q8NCM8		150
Q9H993	Protein-glutamate O-methyltransferase	ARMT1	5.33011	1.36081	5.33011	3.05331	5.1729	19.5098	19.3056	20.8706	22.3589	24.8399	24.4785		10	10	10	31.7	534430000	23	0	0	0	1	12	10	2	2	3	5	10	9	Damage-control phosphatase ARMT1 OS=Homo sapiens OX=9606 GN=ARMT1 PE=1 SV=1	Q9H993		988
Q9H2J7	Sodium-dependent neutral amino acid transporter B(0)AT2	SLC6A15	5.27936	0.499281	5.27936	NA	NA	19.6324	NaN	20.1317	21.457	24.9118	24.5356		8	8	8	16.7	343340000	10	0	0	0	0	6	4	1	0	2	3	7	7	Sodium-dependent neutral amino acid transporter B(0)AT2 OS=Homo sapiens OX=9606 GN=SLC6A15 PE=1 SV=1	Q9H2J7		47
P11166	Solute carrier family 2, facilitated glucose transporter member 1	SLC2A1	5.27381	-0.542871	2.94172	1.27769	5.27381	21.0199	19.7689	20.477	21.0466	23.9616	25.0427		5	5	5	11.2	307740000	8	0	0	0	0	4	4	1	1	1	2	5	4	Solute carrier family 2, facilitated glucose transporter member 1 OS=Homo sapiens OX=9606 GN=SLC2A1 PE=1 SV=2	P11166		796
Q9H900	Protein zwilch homolog	ZWILCH	5.26083	-0.128378	3.10925	2.17598	5.26083	19.5399	18.6169	19.4115	20.7929	22.6492	23.8777		10	10	10	22.5	299590000	19	0	0	1	2	7	9	2	1	1	6	8	10	Protein zwilch homolog OS=Homo sapiens OX=9606 GN=ZWILCH PE=1 SV=2	Q9H900		433
Q92538	Golgi-specific brefeldin A-resistance guanine nucleotide exchange factor 1	GBF1	5.24144	1.86339	5.24144	3.15277	5.01751	18.6212	18.7642	20.4846	21.9169	23.8627	23.7817		19	19	19	16.8	576280000	34	0	0	2	3	15	14	3	3	3	5	17	18	Golgi-specific brefeldin A-resistance guanine nucleotide exchange factor 1 OS=Homo sapiens OX=9606 GN=GBF1 PE=1 SV=2	Q92538		3103
O75448	Mediator of RNA polymerase II transcription subunit 24	MED24	5.20915	NA	NA	3.47034	5.20915	NaN	18.0674	21.7775	21.5377	22.1961	23.2765		9	9	9	14.4	154220000	12	0	0	0	0	5	7	0	1	2	2	6	8	Mediator of RNA polymerase II transcription subunit 24 OS=Homo sapiens OX=9606 GN=MED24 PE=1 SV=1	O75448		1693
Q9Y241	HIG1 domain family member 1A, mitochondrial	HIGD1A	5.20461	0.246838	5.20461	1.13124	1.78362	20.6006	20.3036	20.8474	21.4349	25.8052	22.0873		2	2	2	43	363420000	16	1	1	2	3	6	3	1	1	2	2	2	2	HIG1 domain family member 1A, mitochondrial OS=Homo sapiens OX=9606 GN=HIGD1A PE=1 SV=1	Q9Y241		2096
Q9UBM7	7-dehydrocholesterol reductase	DHCR7	5.19576	0.43539	3.20162	3.23316	5.19576	23.5209	21.5115	23.9562	24.7447	26.7225	26.7073		8	8	8	17.3	1873800000	25	2	0	1	3	9	10	2	1	3	5	8	8	7-dehydrocholesterol reductase OS=Homo sapiens OX=9606 GN=DHCR7 PE=1 SV=1	Q9UBM7		136
P06737	Glycogen phosphorylase, liver form	PYGL	5.19504	NA	NA	3.11731	5.19504	NaN	16.6684	19.2736	19.7858	22.1544	21.8635		13	8	8	22	94682000	15	0	0	0	1	8	6	0	1	2	2	8	7	Glycogen phosphorylase, liver form OS=Homo sapiens OX=9606 GN=PYGL PE=1 SV=4	P06737		815
Q13535	Serine/threonine-protein kinase ATR	ATR	5.19375	0.374191	5.19375	NA	NA	18.6275	NaN	19.0017	17.4418	23.8212	20.6422		11	11	11	6.6	184920000	12	0	0	0	0	7	5	2	0	2	1	10	10	Serine/threonine-protein kinase ATR OS=Homo sapiens OX=9606 GN=ATR PE=1 SV=3	Q13535		1509
Q9BUB7	Transmembrane protein 70, mitochondrial	TMEM70	5.16673	0.684219	4.20355	1.55688	5.16673	20.8641	20.3999	21.5483	21.9568	25.0676	25.5666		6	6	6	28.5	483660000	11	0	0	1	0	4	6	1	1	1	1	4	6	Transmembrane protein 70, mitochondrial OS=Homo sapiens OX=9606 GN=TMEM70 PE=1 SV=2	Q9BUB7		2868
P35606	Coatomer subunit beta	COPB2	5.14123	2.20045	5.14123	1.46984	4.3865	20.3499	20.7963	22.5504	22.2661	25.4912	25.1828		8	8	8	14.8	419840000	13	0	0	1	1	6	5	1	2	2	3	8	7	Coatomer subunit beta OS=Homo sapiens OX=9606 GN=COPB2 PE=1 SV=2	P35606		836
P40616	ADP-ribosylation factor-like protein 1	ARL1	5.11993	-2.50068	5.11993	3.5333	4.71884	20.329	17.5419	17.8284	21.0752	25.449	22.2607		6	6	6	52.5	410500000	16	0	0	0	2	8	6	3	1	1	4	6	6	ADP-ribosylation factor-like protein 1 OS=Homo sapiens OX=9606 GN=ARL1 PE=1 SV=1	P40616		873
Q9Y6D6	Brefeldin A-inhibited guanine nucleotide-exchange protein 1	ARFGEF1	5.11851	NA	NA	1.81312	5.11851	NaN	18.027	17.8267	19.8401	23.1675	23.1455		6	6	6	5.2	156740000	11	0	0	0	0	5	6	0	1	1	3	6	6	Brefeldin A-inhibited guanine nucleotide-exchange protein 1 OS=Homo sapiens OX=9606 GN=ARFGEF1 PE=1 SV=2	Q9Y6D6		850
O94782	Ubiquitin carboxyl-terminal hydrolase 1	USP1	5.11336	NA	NA	-0.129797	5.11336	NaN	18.398	NaN	18.2682	22.2871	23.5114		7	7	7	14.9	138400000	9	0	0	0	1	3	5	0	1	0	1	5	6	Ubiquitin carboxyl-terminal hydrolase 1 OS=Homo sapiens OX=9606 GN=USP1 PE=1 SV=1	O94782		929
Q13085	Acetyl-CoA carboxylase 1;Biotin carboxylase	ACACA	5.11328	NA	NA	2.21836	5.11328	NaN	18.1903	18.9465	20.4086	23.9382	23.3035		27	27	27	17	625780000	40	0	1	2	1	21	15	0	2	4	6	26	20	Acetyl-CoA carboxylase 1 OS=Homo sapiens OX=9606 GN=ACACA PE=1 SV=2	Q13085;O00763		2591
Q9UKV5	E3 ubiquitin-protein ligase AMFR	AMFR	5.05252	NA	NA	0.681711	5.05252	NaN	19.0173	18.8032	19.699	23.1904	24.0698		9	9	9	25.3	278770000	19	0	0	1	1	7	10	0	1	1	1	9	9	E3 ubiquitin-protein ligase AMFR OS=Homo sapiens OX=9606 GN=AMFR PE=1 SV=2	Q9UKV5		1007
Q969V3	Nicalin	NCLN	5.0516	1.17645	4.29028	3.67203	5.0516	21.6379	20.7433	22.8143	24.4153	25.9281	25.7949		15	15	15	39.1	1647500000	49	2	2	4	5	17	19	4	5	6	8	14	14	Nicalin OS=Homo sapiens OX=9606 GN=NCLN PE=1 SV=2	Q969V3		474
O60318	Germinal-center associated nuclear protein	MCM3AP	5.03092	NA	NA	1.99099	5.03092	NaN	18.067	20.6385	20.058	22.6426	23.0979		6	6	6	7.3	118100000	13	0	0	2	1	4	6	0	1	3	2	6	6	Germinal-center associated nuclear protein OS=Homo sapiens OX=9606 GN=MCM3AP PE=1 SV=2	O60318		2761
Q9H223	EH domain-containing protein 4	EHD4	5.02324	0.465387	4.28336	2.3711	5.02324	18.7	18.3331	19.1654	20.7042	22.9834	23.3564		11	11	9	32.9	208970000	18	0	0	2	1	8	7	1	1	2	2	10	9	EH domain-containing protein 4 OS=Homo sapiens OX=9606 GN=EHD4 PE=1 SV=1	Q9H223		2101
O43237	Cytoplasmic dynein 1 light intermediate chain 2	DYNC1LI2	5.02304	4.16246	5.02304	NA	NA	18.649	NaN	22.8115	21.696	23.6721	25.1222		10	10	10	36.8	622060000	25	0	0	5	3	8	9	2	1	6	4	8	10	Cytoplasmic dynein 1 light intermediate chain 2 OS=Homo sapiens OX=9606 GN=DYNC1LI2 PE=1 SV=1	O43237		3246
Q969Z0	Protein TBRG4	TBRG4	5.01522	0.842119	4.23877	2.48719	5.01522	20.7935	19.9131	21.6356	22.4003	25.0323	24.9284		14	14	14	34.7	1212200000	38	1	1	2	3	15	16	3	1	7	6	14	12	FAST kinase domain-containing protein 4 OS=Homo sapiens OX=9606 GN=TBRG4 PE=1 SV=1	Q969Z0		1289
Q70CQ2	Ubiquitin carboxyl-terminal hydrolase 34	USP34	5.01393	NA	5.01393	NA	NA	17.7664	NaN	NaN	NaN	22.7803	22.1401		9	9	9	3.9	76247000	11	0	0	0	0	6	5	1	0	1	1	8	7	Ubiquitin carboxyl-terminal hydrolase 34 OS=Homo sapiens OX=9606 GN=USP34 PE=1 SV=2	Q70CQ2		1196
Q96RT1	Protein LAP2	ERBB2IP	4.9957	-0.496094	4.9957	0.447964	4.15399	16.8608	17.2686	16.3647	17.7165	21.8565	21.4226		5	5	5	6.6	62972000	8	0	0	0	0	4	4	2	2	1	1	4	4	Erbin OS=Homo sapiens OX=9606 GN=ERBIN PE=1 SV=2	Q96RT1		1517
P06733	Alpha-enolase	ENO1	4.98211	-0.0751667	3.14423	1.97257	4.98211	20.6853	19.6007	20.6101	21.5733	23.8295	24.5828		9	9	9	33.2	481520000	22	1	0	0	2	9	10	3	1	1	5	9	9	Alpha-enolase OS=Homo sapiens OX=9606 GN=ENO1 PE=1 SV=2	P06733;P13929;P09104		529
Q9BWH6	RNA polymerase II-associated protein 1	RPAP1	4.96634	1.77727	4.57195	1.79655	4.96634	19.2058	19.2213	20.9831	21.0178	23.7778	24.1876		15	15	15	18.9	450160000	34	0	1	2	0	12	19	2	1	5	5	12	14	RNA polymerase II-associated protein 1 OS=Homo sapiens OX=9606 GN=RPAP1 PE=1 SV=3	Q9BWH6		1250
Q567U6	Coiled-coil domain-containing protein 93	CCDC93	4.9655	1.6891	4.9655	1.72161	4.07634	20.8376	20.5343	22.5267	22.2559	25.8031	24.6107		14	14	14	23.8	673010000	26	0	0	1	2	12	11	1	1	3	4	13	13	Coiled-coil domain-containing protein 93 OS=Homo sapiens OX=9606 GN=CCDC93 PE=1 SV=2	Q567U6		1749
Q92797	Symplekin	SYMPK	4.9609	2.10364	4.9609	2.40748	4.46556	21.5698	21.7468	23.6735	24.1543	26.5307	26.2124		31	31	31	39.1	3873900000	86	1	1	4	8	36	36	6	7	10	14	28	28	Symplekin OS=Homo sapiens OX=9606 GN=SYMPK PE=1 SV=2	Q92797		2773
P42858	Huntingtin	HTT	4.89935	-0.812111	2.54278	0.674891	4.89935	19.435	18.7086	18.6229	19.3835	21.9778	23.6079		20	20	20	9.4	309350000	34	0	0	0	0	18	16	1	1	1	4	19	17	Huntingtin OS=Homo sapiens OX=9606 GN=HTT PE=1 SV=2	P42858		942
Q14738	Serine/threonine-protein phosphatase 2A 56 kDa regulatory subunit delta isoform	PPP2R5D	4.89021	1.78766	4.89021	2.23985	3.23397	19.5394	20.7623	21.3271	23.0022	24.4296	23.9963		13	13	12	32.4	510520000	23	0	0	0	4	8	11	2	3	4	6	9	11	Serine/threonine-protein phosphatase 2A 56 kDa regulatory subunit delta isoform OS=Homo sapiens OX=9606 GN=PPP2R5D PE=1 SV=1	Q14738		489
Q9Y467	Sal-like protein 2	SALL2	4.88374	1.6609	4.88374	0.589258	3.94786	24.2348	25.0135	25.8957	25.6028	29.1185	28.9614		4	4	4	8.2	3802800000	15	0	0	0	0	9	6	1	1	1	1	4	4	Sal-like protein 2 OS=Homo sapiens OX=9606 GN=SALL2 PE=1 SV=4	Q9Y467		3268
Q9UNS1	Protein timeless homolog	TIMELESS	4.88149	2.22184	4.88149	1.30032	3.63614	20.0029	20.4613	22.2248	21.7617	24.8844	24.0975		21	21	21	20	881550000	37	0	1	2	3	16	15	2	3	9	10	20	19	Protein timeless homolog OS=Homo sapiens OX=9606 GN=TIMELESS PE=1 SV=2	Q9UNS1		2628
O14981	TATA-binding protein-associated factor 172	BTAF1	4.86842	1.22768	3.84841	2.55578	4.86842	20.3448	19.1721	21.5725	21.7279	24.1933	24.0405		24	24	24	15.4	668360000	45	0	0	2	5	19	19	1	1	7	7	20	21	TATA-binding protein-associated factor 172 OS=Homo sapiens OX=9606 GN=BTAF1 PE=1 SV=2	O14981		281
O00429	Dynamin-1-like protein	DNM1L	4.85866	0.473629	4.85866	-2.65153	3.43524	17.5966	18.7042	18.0702	16.0527	22.4553	22.1395		6	6	6	13.7	93319000	13	0	1	0	0	6	6	1	1	1	1	6	6	Dynamin-1-like protein OS=Homo sapiens OX=9606 GN=DNM1L PE=1 SV=2	O00429		3361
O75691	Small subunit processome component 20 homolog	UTP20	4.8249	3.49508	4.59479	4.57434	4.8249	19.2836	18.7368	22.7787	23.3112	23.8784	23.5617		24	24	24	12.1	779360000	60	0	1	9	12	21	17	3	3	16	19	22	21	Small subunit processome component 20 homolog OS=Homo sapiens OX=9606 GN=UTP20 PE=1 SV=3	O75691		1638
Q15386	Ubiquitin-protein ligase E3C	UBE3C	4.81717	0.924305	3.20676	2.66038	4.81717	20.5142	19.4241	21.4385	22.0845	23.721	24.2413		19	19	19	25.9	552340000	37	0	0	1	3	15	18	5	3	8	10	13	17	Ubiquitin-protein ligase E3C OS=Homo sapiens OX=9606 GN=UBE3C PE=1 SV=3	Q15386		1003
Q5HYK3	2-methoxy-6-polyprenyl-1,4-benzoquinol methylase, mitochondrial	COQ5	4.80753	1.73278	4.80753	0.66234	2.35021	19.1026	20.2555	20.8354	20.9178	23.9101	22.6057		7	7	7	28.1	284630000	10	0	0	2	0	5	3	1	1	3	3	7	7	2-methoxy-6-polyprenyl-1,4-benzoquinol methylase, mitochondrial OS=Homo sapiens OX=9606 GN=COQ5 PE=1 SV=2	Q5HYK3		353
Q9BW27	Nuclear pore complex protein Nup85	NUP85	4.8073	1.70869	4.8073	0.943811	3.50256	20.14	20.176	21.8487	21.1198	24.9473	23.6785		13	13	13	26.7	432820000	25	0	1	2	3	10	9	2	2	3	4	10	10	Nuclear pore complex protein Nup85 OS=Homo sapiens OX=9606 GN=NUP85 PE=1 SV=1	Q9BW27		2507
Q9Y5Y0	Feline leukemia virus subgroup C receptor-related protein 1	FLVCR1	4.78947	-0.253803	4.78947	1.24257	4.23796	19.4878	19.8941	19.234	21.1367	24.2772	24.1321		8	8	8	19.1	382800000	18	0	1	0	1	6	10	1	2	2	3	8	8	Feline leukemia virus subgroup C receptor-related protein 1 OS=Homo sapiens OX=9606 GN=FLVCR1 PE=1 SV=1	Q9Y5Y0		2090
O75165	DnaJ homolog subfamily C member 13	DNAJC13	4.78653	0.932409	4.78653	NA	NA	17.9313	NaN	18.8637	18.8288	22.7178	22.5821		12	12	12	9.5	150850000	20	0	0	1	1	9	9	1	0	2	2	10	11	DnaJ homolog subfamily C member 13 OS=Homo sapiens OX=9606 GN=DNAJC13 PE=1 SV=5	O75165		2974
Q8N3U4	Cohesin subunit SA-2	STAG2	4.74682	2.74132	4.74682	-0.148901	2.62295	18.7153	19.9559	21.4566	19.807	23.4621	22.5788		9	9	9	9.6	203810000	19	0	1	3	2	7	6	1	1	5	2	9	7	Cohesin subunit SA-2 OS=Homo sapiens OX=9606 GN=STAG2 PE=1 SV=3	Q8N3U4;Q8WVM7		1416
P21359	Neurofibromin;Neurofibromin truncated	NF1	4.73941	1.75936	4.73941	1.89119	4.25296	19.3784	19.3119	21.1378	21.2031	24.1178	23.5649		14	14	14	6.8	335460000	32	0	0	2	2	13	15	2	2	4	6	13	14	Neurofibromin OS=Homo sapiens OX=9606 GN=NF1 PE=1 SV=2	P21359		1059
Q9UI09	NADH dehydrogenase [ubiquinone] 1 alpha subcomplex subunit 12	NDUFA12	4.73604	0.601482	3.81445	0.946964	4.73604	20.9889	20.1621	21.5904	21.1091	24.8034	24.8982		9	9	9	74.5	818860000	27	1	1	2	2	11	10	2	2	4	4	8	9	NADH dehydrogenase [ubiquinone] 1 alpha subcomplex subunit 12 OS=Homo sapiens OX=9606 GN=NDUFA12 PE=1 SV=1	Q9UI09		2633
Q27J81	Inverted formin-2	INF2	4.73152	1.74706	4.73152	1.49983	2.17967	19.0002	19.3837	20.7472	20.8835	23.7317	21.5634		15	15	15	20.7	269920000	18	0	0	1	1	8	8	1	2	1	6	12	13	Inverted formin-2 OS=Homo sapiens OX=9606 GN=INF2 PE=1 SV=2	Q27J81		1789
P54289	Voltage-dependent calcium channel subunit alpha-2/delta-1;Voltage-dependent calcium channel subunit alpha-2-1;Voltage-dependent calcium channel subunit delta-1	CACNA2D1	4.72686	0.704994	1.56336	4.29191	4.72686	24.7055	21.3183	25.4105	25.6102	26.2689	26.0452		2	2	2	2.4	773720000	3	0	0	1	1	0	1	1	1	1	1	1	2	Voltage-dependent calcium channel subunit alpha-2/delta-1 OS=Homo sapiens OX=9606 GN=CACNA2D1 PE=1 SV=3	P54289		2972
Q9UDR5	Alpha-aminoadipic semialdehyde synthase, mitochondrial;Lysine ketoglutarate reductase;Saccharopine dehydrogenase	AASS	4.72396	NA	NA	1.31925	4.72396	NaN	20.6454	20.6968	21.9647	25.0643	25.3694		15	15	15	22.7	618750000	22	0	0	0	1	12	9	0	2	3	6	14	10	Alpha-aminoadipic semialdehyde synthase, mitochondrial OS=Homo sapiens OX=9606 GN=AASS PE=1 SV=1	Q9UDR5		1176
Q13395	Probable methyltransferase TARBP1	TARBP1	4.72091	2.71971	4.63032	2.15916	4.72091	17.9325	18.3908	20.6522	20.55	22.5628	23.1117		14	14	14	14.1	219100000	19	0	0	0	2	7	10	2	2	6	6	9	14	Probable methyltransferase TARBP1 OS=Homo sapiens OX=9606 GN=TARBP1 PE=1 SV=1	Q13395		552
Q8WYA6	Beta-catenin-like protein 1	CTNNBL1	4.71146	2.06437	4.71146	-0.297874	2.13387	19.0272	21.1965	21.0915	20.8986	23.7386	23.3303		6	6	6	14.6	235280000	10	0	0	0	0	5	5	1	2	3	3	6	6	Beta-catenin-like protein 1 OS=Homo sapiens OX=9606 GN=CTNNBL1 PE=1 SV=1	Q8WYA6		2065
Q96J02	E3 ubiquitin-protein ligase Itchy homolog	ITCH	4.70694	NA	NA	0.987146	4.70694	NaN	18.8376	20.0725	19.8247	22.214	23.5445		11	11	11	18.5	197820000	15	0	0	1	0	6	8	0	1	3	2	10	9	E3 ubiquitin-protein ligase Itchy homolog OS=Homo sapiens OX=9606 GN=ITCH PE=1 SV=2	Q96J02		198
Q9NYY8	FAST kinase domain-containing protein 2	FASTKD2	4.70651	2.45146	4.70651	0.690155	3.83862	21.1651	21.6209	23.6166	22.311	25.8717	25.4595		8	8	8	16.9	697980000	23	0	0	3	3	7	10	1	2	3	4	7	8	FAST kinase domain-containing protein 2, mitochondrial OS=Homo sapiens OX=9606 GN=FASTKD2 PE=1 SV=1	Q9NYY8		1721
O60826	Coiled-coil domain-containing protein 22	CCDC22	4.6986	1.02623	2.70239	2.73743	4.6986	20.7873	19.674	21.8135	22.4114	23.4897	24.3726		17	17	17	35.4	592820000	39	0	0	3	5	15	16	5	2	7	6	15	16	Coiled-coil domain-containing protein 22 OS=Homo sapiens OX=9606 GN=CCDC22 PE=1 SV=1	O60826		898
P42345	Serine/threonine-protein kinase mTOR	MTOR	4.68782	2.17147	4.5621	2.33407	4.68782	20.2091	20.1941	22.3805	22.5282	24.7712	24.8819		49	49	49	26.4	1845400000	98	0	1	7	10	38	42	5	5	14	16	45	43	Serine/threonine-protein kinase mTOR OS=Homo sapiens OX=9606 GN=MTOR PE=1 SV=1	P42345		3004
Q15555	Microtubule-associated protein RP/EB family member 2	MAPRE2	4.68364	1.09385	3.77756	1.38948	4.68364	24.3105	23.3062	25.4043	24.6957	28.0881	27.9898		12	12	12	45.3	4057900000	37	0	0	3	2	17	15	2	1	4	5	12	11	Microtubule-associated protein RP/EB family member 2 OS=Homo sapiens OX=9606 GN=MAPRE2 PE=1 SV=1	Q15555		1823
O95747	Serine/threonine-protein kinase OSR1	OXSR1	4.6734	NA	NA	0.17193	4.6734	NaN	19.8704	19.0727	20.0423	24.4521	24.5438		9	9	8	19.9	489560000	13	0	0	0	1	7	5	0	2	1	3	7	9	Serine/threonine-protein kinase OSR1 OS=Homo sapiens OX=9606 GN=OXSR1 PE=1 SV=1	O95747		1052
P14625	Endoplasmin	HSP90B1	4.65697	0.662331	4.65697	-0.755835	3.6179	21.0317	21.983	21.694	21.2272	25.6886	25.6009		27	25	25	39.6	2532600000	53	0	0	1	2	24	26	4	8	6	5	24	23	Endoplasmin OS=Homo sapiens OX=9606 GN=HSP90B1 PE=1 SV=1	P14625;Q58FF3		1025
Q9UIA9	Exportin-7	XPO7	4.65391	1.99302	4.65391	1.9235	4.25078	20.8133	21.3396	22.8063	23.2631	25.4672	25.5904		26	26	26	26.9	2098600000	54	1	1	5	4	23	20	6	2	13	10	25	24	Exportin-7 OS=Homo sapiens OX=9606 GN=XPO7 PE=1 SV=3	Q9UIA9;Q9H2T7		1535
O43264	Centromere/kinetochore protein zw10 homolog	ZW10	4.63451	2.08352	4.41074	1.9983	4.63451	20.4301	21.1554	22.5136	23.1537	24.8409	25.7899		19	19	19	34	1573200000	57	1	2	8	8	19	19	4	5	13	14	19	17	Centromere/kinetochore protein zw10 homolog OS=Homo sapiens OX=9606 GN=ZW10 PE=1 SV=3	O43264		2467
Q9Y4R8	Telomere length regulation protein TEL2 homolog	TELO2	4.62941	1.60121	4.32945	2.2759	4.62941	20.4425	19.9937	22.0437	22.2696	24.772	24.6231		22	22	22	34.3	1107900000	40	1	1	3	5	12	18	6	5	11	12	15	21	Telomere length regulation protein TEL2 homolog OS=Homo sapiens OX=9606 GN=TELO2 PE=1 SV=2	Q9Y4R8		812
Q9H2D1	Mitochondrial folate transporter/carrier	SLC25A32	4.62683	2.43723	4.62683	0.61474	2.83486	19.562	20.9462	21.9993	21.5609	24.1889	23.7811		5	5	5	27.3	215760000	12	0	1	1	1	5	4	1	2	2	3	5	4	Mitochondrial folate transporter/carrier OS=Homo sapiens OX=9606 GN=SLC25A32 PE=1 SV=2	Q9H2D1		2542
O15270	Serine palmitoyltransferase 2	SPTLC2	4.61988	1.0791	4.24444	1.59694	4.61988	19.9128	19.4313	20.9919	21.0282	24.1572	24.0512		15	15	15	37	504240000	27	1	0	1	2	13	10	4	2	3	6	14	12	Serine palmitoyltransferase 2 OS=Homo sapiens OX=9606 GN=SPTLC2 PE=1 SV=1	O15270;Q9NUV7		1730
Q9C0C7	Activating molecule in BECN1-regulated autophagy protein 1	AMBRA1	4.61039	0.368517	4.61039	NA	NA	19.3917	NaN	19.7602	19.1783	24.002	23.7974		23	23	23	29.4	593160000	38	0	0	1	1	19	17	2	0	2	3	18	20	Activating molecule in BECN1-regulated autophagy protein 1 OS=Homo sapiens OX=9606 GN=AMBRA1 PE=1 SV=2	Q9C0C7		2058
Q9P0J7	E3 ubiquitin-protein ligase KCMF1	KCMF1	4.59175	1.07423	4.59175	NA	NA	18.3148	NaN	19.389	19.286	22.9066	24.0162		5	5	5	23.9	215500000	17	0	0	1	0	5	11	1	0	1	2	3	5	E3 ubiquitin-protein ligase KCMF1 OS=Homo sapiens OX=9606 GN=KCMF1 PE=1 SV=2	Q9P0J7		391
Q9UI26	Importin-11	IPO11	4.56881	1.42247	4.56881	0.348757	4.51152	20.2175	20.3771	21.64	20.7258	24.7863	24.8886		15	15	15	25.9	800560000	32	0	1	1	2	15	13	3	3	4	3	14	13	Importin-11 OS=Homo sapiens OX=9606 GN=IPO11 PE=1 SV=1	Q9UI26		2712
Q9Y263	Phospholipase A-2-activating protein	PLAA	4.5613	0.119806	3.49263	2.15526	4.5613	20.7329	19.2497	20.8527	21.4049	24.2255	23.811		11	11	11	18.6	404630000	24	1	0	2	2	10	9	3	2	6	6	9	9	Phospholipase A-2-activating protein OS=Homo sapiens OX=9606 GN=PLAA PE=1 SV=2	Q9Y263		2573
Q9NSG2	Uncharacterized protein C1orf112	C1orf112	4.56014	1.98857	3.88783	0.265162	4.56014	19.3269	19.866	21.3155	20.1312	23.2148	24.4262		5	5	5	9.1	180630000	12	0	0	1	1	4	6	1	1	1	1	3	5	Uncharacterized protein C1orf112 OS=Homo sapiens OX=9606 GN=C1orf112 PE=1 SV=1	Q9NSG2		3362
O75592	E3 ubiquitin-protein ligase MYCBP2	MYCBP2	4.53584	2.46088	4.30511	1.6028	4.53584	17.8877	18.4386	20.3486	20.0414	22.1929	22.9744		19	19	19	5.8	214490000	26	0	1	1	2	11	11	1	2	5	6	14	14	E3 ubiquitin-protein ligase MYCBP2 OS=Homo sapiens OX=9606 GN=MYCBP2 PE=1 SV=4	O75592		2735
Q86Y56	Dynein assembly factor 5, axonemal	DNAAF5	4.53387	2.4481	4.53387	1.99263	3.86847	21.0743	21.5599	23.5224	23.5525	25.6082	25.4284		22	22	22	35.2	1915300000	53	0	0	4	4	21	24	4	5	10	12	22	21	Dynein assembly factor 5, axonemal OS=Homo sapiens OX=9606 GN=DNAAF5 PE=1 SV=4	Q86Y56		1860
Q99570	Phosphoinositide 3-kinase regulatory subunit 4	PIK3R4	4.49871	2.36407	4.49871	2.30731	4.33859	20.3243	20.5393	22.6884	22.8466	24.823	24.8779		19	19	19	20	806520000	41	0	0	3	4	16	18	3	2	9	7	17	17	Phosphoinositide 3-kinase regulatory subunit 4 OS=Homo sapiens OX=9606 GN=PIK3R4 PE=1 SV=3	Q99570		161
O60830	Mitochondrial import inner membrane translocase subunit Tim17-B	TIMM17B	4.48718	1.02041	4.48718	2.7195	3.9778	20.4946	20.6018	21.515	23.3213	24.9818	24.5796		6	6	6	34.3	429310000	17	0	0	0	1	9	7	1	1	1	2	5	6	Mitochondrial import inner membrane translocase subunit Tim17-B OS=Homo sapiens OX=9606 GN=TIMM17B PE=1 SV=1	O60830		699
P43897	Elongation factor Ts, mitochondrial	TSFM	4.44045	0.987888	2.76623	0.854218	4.44045	20.2604	19.5993	21.2483	20.4535	23.0266	24.0398		3	3	3	24.3	197440000	12	1	1	1	1	3	5	1	1	2	1	3	3	Elongation factor Ts, mitochondrial OS=Homo sapiens OX=9606 GN=TSFM PE=1 SV=2	P43897		379
Q9BU02	Thiamine-triphosphatase	THTPA	4.43497	1.50559	4.43497	1.09778	3.94712	18.9695	19.0743	20.4751	20.1721	23.4044	23.0214		5	5	5	43.5	94186000	9	0	0	1	1	4	3	1	1	1	2	4	4	Thiamine-triphosphatase OS=Homo sapiens OX=9606 GN=THTPA PE=1 SV=3	Q9BU02		4
Q9NZJ7	Mitochondrial carrier homolog 1	MTCH1	4.42252	NA	NA	2.49803	4.42252	NaN	19.7974	22.9359	22.2954	24.0893	24.2199		9	9	9	38	455370000	24	0	0	3	3	9	9	0	1	3	4	8	7	Mitochondrial carrier homolog 1 OS=Homo sapiens OX=9606 GN=MTCH1 PE=1 SV=1	Q9NZJ7		2798
O43347	RNA-binding protein Musashi homolog 1	MSI1	4.41805	0.209732	4.41805	NA	NA	19.6777	NaN	19.8875	20.2132	24.0958	23.9575		7	7	6	31.5	270530000	13	0	0	0	1	5	7	1	0	1	4	6	7	RNA-binding protein Musashi homolog 1 OS=Homo sapiens OX=9606 GN=MSI1 PE=1 SV=1	O43347		2742
Q8NBT2	Kinetochore protein Spc24	SPC24	4.41691	2.06558	2.57569	1.53946	4.41691	20.685	20.76	22.7506	22.2995	23.2607	25.177		4	4	4	31.5	382120000	12	0	0	3	2	4	3	2	2	4	4	4	3	Kinetochore protein Spc24 OS=Homo sapiens OX=9606 GN=SPC24 PE=1 SV=2	Q8NBT2		2471
Q9ULE6	Paladin	PALD1	4.39239	0.352173	3.0644	0.557375	4.39239	17.9488	18.0491	18.301	18.6064	21.0132	22.4414		4	4	4	9.5	62400000	8	0	0	0	1	3	4	1	1	1	1	4	4	Paladin OS=Homo sapiens OX=9606 GN=PALD1 PE=1 SV=3	Q9ULE6		149
Q6KCM7	Calcium-binding mitochondrial carrier protein SCaMC-2	SLC25A25	4.38611	0.293486	4.38611	0.453274	4.18435	21.7964	21.7741	22.0899	22.2274	26.1825	25.9585		4	4	4	10.9	494470000	5	0	0	0	0	1	4	1	1	1	2	4	4	Calcium-binding mitochondrial carrier protein SCaMC-2 OS=Homo sapiens OX=9606 GN=SLC25A25 PE=1 SV=1	Q6KCM7;Q9BV35		880
Q53FT3	Protein Hikeshi	C11orf73	4.37742	NA	NA	NA	4.37742	NaN	18.1706	NaN	NaN	22.4533	22.5481		2	2	2	11.7	70181000	4	0	0	0	0	2	2	0	1	0	0	2	2	Protein Hikeshi OS=Homo sapiens OX=9606 GN=HIKESHI PE=1 SV=2	Q53FT3		361
Q8WVB6	Chromosome transmission fidelity protein 18 homolog	CHTF18	4.37412	2.65497	3.62238	2.79078	4.37412	20.3536	19.5439	23.0086	22.3347	23.976	23.9181		16	16	16	23.3	709310000	35	0	0	5	4	12	14	2	2	9	10	15	15	Chromosome transmission fidelity protein 18 homolog OS=Homo sapiens OX=9606 GN=CHTF18 PE=1 SV=1	Q8WVB6		1252
Q8TCG1	Protein CIP2A	KIAA1524	4.37294	2.23174	4.37294	2.33444	3.85649	21.215	21.0564	23.4467	23.3909	25.5879	24.9129		12	12	12	16.6	707920000	21	0	0	3	2	8	8	2	3	6	4	10	9	Protein CIP2A OS=Homo sapiens OX=9606 GN=CIP2A PE=1 SV=2	Q8TCG1		2170
O43678	NADH dehydrogenase [ubiquinone] 1 alpha subcomplex subunit 2	NDUFA2	4.37246	0.175621	3.53788	1.02814	4.37246	20.4128	19.6478	20.5884	20.676	23.9506	24.0203		4	4	4	41.4	252980000	7	0	0	0	0	3	4	2	1	3	2	4	4	NADH dehydrogenase [ubiquinone] 1 alpha subcomplex subunit 2 OS=Homo sapiens OX=9606 GN=NDUFA2 PE=1 SV=3	O43678		1274
Q9UID3	Vacuolar protein sorting-associated protein 51 homolog	VPS51	4.36957	1.83993	3.85668	2.69974	4.36957	19.3405	19.1131	21.1804	21.8129	23.1972	23.4827		9	9	9	16.9	280830000	25	1	1	2	3	8	10	1	1	3	4	7	9	Vacuolar protein sorting-associated protein 51 homolog OS=Homo sapiens OX=9606 GN=VPS51 PE=1 SV=2	Q9UID3		2800
Q15042	Rab3 GTPase-activating protein catalytic subunit	RAB3GAP1	4.36378	2.031	4.36378	2.06845	3.03928	20.0922	21.4618	22.1232	23.5303	24.456	24.5011		23	23	23	31.5	1306800000	54	0	1	1	7	21	24	3	9	12	13	22	22	Rab3 GTPase-activating protein catalytic subunit OS=Homo sapiens OX=9606 GN=RAB3GAP1 PE=1 SV=3	Q15042		1013
Q8WVM8	Sec1 family domain-containing protein 1	SCFD1	4.36088	2.2727	4.36088	0.656624	3.13303	19.9012	20.2924	22.1739	20.9491	24.2621	23.4255		12	12	12	27.3	420920000	22	0	1	3	1	10	7	1	2	4	1	10	12	Sec1 family domain-containing protein 1 OS=Homo sapiens OX=9606 GN=SCFD1 PE=1 SV=4	Q8WVM8		207
Q13057	Bifunctional coenzyme A synthase;Phosphopantetheine adenylyltransferase;Dephospho-CoA kinase	COASY	4.35582	0.358665	4.35582	0.755335	NA	21.4584	21.4227	21.8171	22.178	25.8143	NaN		2	2	2	3.9	196230000	2	0	0	0	0	2	0	1	1	1	1	2	0	Bifunctional coenzyme A synthase OS=Homo sapiens OX=9606 GN=COASY PE=1 SV=4	Q13057		2938
Q9Y305	Acyl-coenzyme A thioesterase 9, mitochondrial	ACOT9	4.35423	0.965614	4.10283	1.41493	4.35423	21.4623	20.875	22.4279	22.2899	25.5651	25.2292		14	14	14	33.9	961860000	26	1	0	2	2	11	10	1	1	7	6	13	14	Acyl-coenzyme A thioesterase 9, mitochondrial OS=Homo sapiens OX=9606 GN=ACOT9 PE=1 SV=2	Q9Y305		1055
P04920	Anion exchange protein 2	SLC4A2	4.35357	NA	NA	NA	4.35357	NaN	19.7242	21.7412	NaN	22.7764	24.0778		9	9	9	13.5	265570000	12	0	0	1	0	5	6	0	1	3	0	8	8	Anion exchange protein 2 OS=Homo sapiens OX=9606 GN=SLC4A2 PE=1 SV=4	P04920;P48751		1205
Q9P032	NADH dehydrogenase [ubiquinone] 1 alpha subcomplex assembly factor 4	NDUFAF4	4.35246	0.772854	3.67288	1.71329	4.35246	21.7146	21.3164	22.4875	23.0297	25.3875	25.6689		9	9	9	49.1	673450000	19	1	0	0	1	9	8	3	1	3	5	9	8	NADH dehydrogenase [ubiquinone] 1 alpha subcomplex assembly factor 4 OS=Homo sapiens OX=9606 GN=NDUFAF4 PE=1 SV=1	Q9P032		674
Q14202	Zinc finger MYM-type protein 3	ZMYM3	4.34064	0.534225	2.70287	-1.85437	4.34064	16.9538	18.6074	17.488	16.753	19.6567	22.948		7	6	6	10.4	72127000	6	0	0	0	0	1	5	1	2	1	1	4	6	Zinc finger MYM-type protein 3 OS=Homo sapiens OX=9606 GN=ZMYM3 PE=1 SV=2	Q14202		3366
Q7Z3U7	Protein MON2 homolog	MON2	4.33915	2.42022	4.33915	1.49215	3.38954	19.2713	20.0913	21.6915	21.5835	23.6104	23.4809		17	17	17	13.5	447900000	28	0	0	1	1	13	13	1	3	7	7	16	16	Protein MON2 homolog OS=Homo sapiens OX=9606 GN=MON2 PE=1 SV=3	Q7Z3U7		2596
Q6NUQ1	RAD50-interacting protein 1	RINT1	4.33911	NA	NA	2.25201	4.33911	NaN	19.273	21.3791	21.525	23.6183	23.6121		8	8	8	13	282660000	16	0	0	0	2	8	6	0	2	4	4	8	7	RAD50-interacting protein 1 OS=Homo sapiens OX=9606 GN=RINT1 PE=1 SV=1	Q6NUQ1		851
P09884	DNA polymerase alpha catalytic subunit	POLA1	4.32581	-0.242435	4.32581	-0.302353	1.25584	17.6521	17.3611	17.4096	17.0588	21.9779	18.6169		3	3	3	3.9	32695000	5	0	0	0	0	4	1	1	1	1	1	3	1	DNA polymerase alpha catalytic subunit OS=Homo sapiens OX=9606 GN=POLA1 PE=1 SV=2	P09884		1075
Q5JTZ9	Alanine--tRNA ligase, mitochondrial	AARS2	4.31638	2.41709	4.31638	NA	NA	18.594	NaN	21.0111	21.1983	22.9104	23.6795		16	16	16	28.5	397350000	28	0	0	2	2	9	15	1	0	5	6	14	16	Alanine--tRNA ligase, mitochondrial OS=Homo sapiens OX=9606 GN=AARS2 PE=1 SV=1	Q5JTZ9		2670
Q96JB5	CDK5 regulatory subunit-associated protein 3	CDK5RAP3	4.29664	2.34329	4.29664	NA	NA	18.9161	NaN	21.2594	22.2104	23.2127	22.5736		7	7	7	17.2	213270000	14	0	0	0	2	8	4	1	0	3	3	7	5	CDK5 regulatory subunit-associated protein 3 OS=Homo sapiens OX=9606 GN=CDK5RAP3 PE=1 SV=2	Q96JB5		2975
A6NJ78	Probable methyltransferase-like protein 15	METTL15	4.28535	0.537899	4.28535	0.625441	3.29443	20.1236	20.3764	20.6615	21.0019	24.409	23.6709		6	6	6	22.6	344650000	20	1	1	3	2	6	7	2	2	4	5	5	5	Probable methyltransferase-like protein 15 OS=Homo sapiens OX=9606 GN=METTL15 PE=1 SV=1	A6NJ78		2785
Q9Y613	FH1/FH2 domain-containing protein 1	FHOD1	4.28229	2.96023	4.22735	4.19449	4.28229	19.3459	18.8744	22.3061	23.0689	23.5732	23.1567		12	12	12	18.9	420330000	30	0	0	5	6	11	8	2	1	6	9	11	11	FH1/FH2 domain-containing protein 1 OS=Homo sapiens OX=9606 GN=FHOD1 PE=1 SV=3	Q9Y613		2498
Q08AM6	Protein VAC14 homolog	VAC14	4.2394	1.75979	2.83695	1.82957	4.2394	20.4984	19.5037	22.2582	21.3333	23.3354	23.7431		10	10	10	21	327150000	20	1	0	1	1	9	8	2	1	4	4	10	9	Protein VAC14 homolog OS=Homo sapiens OX=9606 GN=VAC14 PE=1 SV=1	Q08AM6		1120
Q9UHD2	Serine/threonine-protein kinase TBK1	TBK1	4.23837	1.48406	4.23837	NA	NA	18.624	NaN	20.108	18.4386	22.8623	23.2808		11	11	11	21.9	230350000	21	1	0	0	0	10	10	1	0	4	1	10	11	Serine/threonine-protein kinase TBK1 OS=Homo sapiens OX=9606 GN=TBK1 PE=1 SV=1	Q9UHD2		2220
P24941	Cyclin-dependent kinase 2	CDK2	4.23162	0.59684	1.84471	2.60769	4.23162	20.8509	19.2019	21.4478	21.8096	22.6957	23.4335		8	6	6	35.9	206240000	16	2	1	1	1	5	6	2	2	4	2	6	6	Cyclin-dependent kinase 2 OS=Homo sapiens OX=9606 GN=CDK2 PE=1 SV=2	P24941;Q00526		991
Q5SWA1	Protein phosphatase 1 regulatory subunit 15B	PPP1R15B	4.20267	NA	4.20267	NA	NA	19.0652	NaN	NaN	19.6901	23.2679	22.0787		3	3	3	12.5	65213000	4	0	0	0	0	2	2	1	0	0	1	2	2	Protein phosphatase 1 regulatory subunit 15B OS=Homo sapiens OX=9606 GN=PPP1R15B PE=1 SV=1	Q5SWA1		2948
P35610	Sterol O-acyltransferase 1	SOAT1	4.18102	2.67096	4.18102	0.470531	2.5229	22.3047	23.898	24.9757	24.3685	26.4858	26.4209		6	6	6	12.2	2032200000	24	1	0	2	5	8	8	1	3	4	5	6	6	Sterol O-acyltransferase 1 OS=Homo sapiens OX=9606 GN=SOAT1 PE=1 SV=3	P35610		2294
P10398	Serine/threonine-protein kinase A-Raf	ARAF	4.16482	1.85489	4.16482	NA	NA	18.8256	NaN	20.6805	21.8344	22.9904	23.2917		8	7	7	21.5	199980000	15	0	0	0	4	6	5	1	0	2	4	6	6	Serine/threonine-protein kinase A-Raf OS=Homo sapiens OX=9606 GN=ARAF PE=1 SV=2	P10398		1484
Q9H1A4	Anaphase-promoting complex subunit 1	ANAPC1	4.16468	-0.934124	3.86271	3.19237	4.16468	19.5711	18.9193	18.6369	22.1116	23.4338	23.0839		16	16	16	13.9	271150000	26	0	1	0	4	11	10	1	1	2	7	13	14	Anaphase-promoting complex subunit 1 OS=Homo sapiens OX=9606 GN=ANAPC1 PE=1 SV=1	Q9H1A4		1242
Q96A65	Exocyst complex component 4	EXOC4	4.15592	2.43795	4.15592	1.91033	3.8182	19.8713	20.9071	22.3093	22.8174	24.0272	24.7253		16	16	16	23	742010000	32	1	3	5	4	7	12	2	4	8	11	13	14	Exocyst complex component 4 OS=Homo sapiens OX=9606 GN=EXOC4 PE=1 SV=1	Q96A65		2835
Q6KC79	Nipped-B-like protein	NIPBL	4.13264	NA	NA	1.01726	4.13264	NaN	18.2665	18.5325	19.2838	23.0449	22.3992		11	11	11	5.4	144030000	16	0	0	2	1	8	5	0	1	3	2	8	10	Nipped-B-like protein OS=Homo sapiens OX=9606 GN=NIPBL PE=1 SV=2	Q6KC79		3239
P78344	Eukaryotic translation initiation factor 4 gamma 2	EIF4G2	4.12866	1.62016	3.74442	2.64392	4.12866	21.4966	21.1926	23.1167	23.8365	25.241	25.3213		30	30	30	40.6	1876400000	77	2	2	7	9	32	25	6	8	13	16	29	27	Eukaryotic translation initiation factor 4 gamma 2 OS=Homo sapiens OX=9606 GN=EIF4G2 PE=1 SV=1	P78344		726
O60313	Dynamin-like 120 kDa protein, mitochondrial;Dynamin-like 120 kDa protein, form S1	OPA1	4.12289	2.0614	4.12289	1.23217	3.26729	21.4557	22.096	23.5171	23.3281	25.5786	25.3633		29	29	29	36.5	2715800000	73	1	1	5	10	28	28	6	11	14	17	26	28	Dynamin-like 120 kDa protein, mitochondrial OS=Homo sapiens OX=9606 GN=OPA1 PE=1 SV=3	O60313		318
Q9Y2X9	Zinc finger protein 281	ZNF281	4.12222	2.10205	2.91928	0.972555	4.12222	19.295	19.6618	21.3971	20.6344	22.2143	23.7841		9	9	9	20.6	170620000	13	0	0	2	0	4	7	1	1	4	2	4	7	Zinc finger protein 281 OS=Homo sapiens OX=9606 GN=ZNF281 PE=1 SV=1	Q9Y2X9		854
Q15046	Lysine--tRNA ligase	KARS	4.11233	1.93245	4.11233	1.61748	3.15231	20.4211	21.4397	22.3536	23.0572	24.5334	24.592		19	19	19	36	1067700000	43	1	1	4	5	18	14	2	5	8	10	19	16	Lysine--tRNA ligase OS=Homo sapiens OX=9606 GN=KARS1 PE=1 SV=3	Q15046		749
Q8N1B4	Vacuolar protein sorting-associated protein 52 homolog	VPS52	4.10199	0.812269	4.10199	NA	NA	18.7808	NaN	19.5931	19.8727	22.8828	22.9798		11	11	11	22.7	209930000	21	1	0	1	2	8	9	1	0	3	2	9	11	Vacuolar protein sorting-associated protein 52 homolog OS=Homo sapiens OX=9606 GN=VPS52 PE=1 SV=1	Q8N1B4		2359
Q99943	1-acyl-sn-glycerol-3-phosphate acyltransferase alpha	AGPAT1	4.10177	2.30247	4.10177	-1.0263	2.25985	18.3707	20.6294	20.6731	19.6031	22.4724	22.8893		3	3	3	18	103000000	5	0	0	1	0	1	3	1	1	2	1	3	3	1-acyl-sn-glycerol-3-phosphate acyltransferase alpha OS=Homo sapiens OX=9606 GN=AGPAT1 PE=1 SV=2	Q99943		951
Q14683	Structural maintenance of chromosomes protein 1A	SMC1A	4.09805	1.17679	4.09805	0.86899	3.27286	21.3054	21.215	22.4821	22.0839	25.4034	24.4878		24	24	24	21.7	1065600000	45	1	1	4	3	17	19	4	6	8	7	23	24	Structural maintenance of chromosomes protein 1A OS=Homo sapiens OX=9606 GN=SMC1A PE=1 SV=2	Q14683		1346
Q2VPK5	Cytoplasmic tRNA 2-thiolation protein 2	CTU2	4.06222	0.341711	4.06222	NA	NA	18.8776	NaN	19.2193	20.5932	22.9398	24.4592		9	9	9	20.6	339780000	16	0	0	0	0	8	8	2	0	3	4	8	9	Cytoplasmic tRNA 2-thiolation protein 2 OS=Homo sapiens OX=9606 GN=CTU2 PE=1 SV=1	Q2VPK5		1237
Q12904	Aminoacyl tRNA synthase complex-interacting multifunctional protein 1;Endothelial monocyte-activating polypeptide 2	AIMP1	4.05693	2.18711	4.05693	1.25436	3.19496	22.1549	23.0022	24.342	24.2566	26.2118	26.1972		12	12	12	51.9	1794400000	39	1	1	4	5	18	10	2	5	7	7	12	9	Aminoacyl tRNA synthase complex-interacting multifunctional protein 1 OS=Homo sapiens OX=9606 GN=AIMP1 PE=1 SV=2	Q12904		759
O60610	Protein diaphanous homolog 1	DIAPH1	4.05301	2.04289	4.05301	1.86317	3.13886	19.7493	18.5898	21.7922	20.453	23.8023	21.7287		11	11	11	10.8	205010000	16	0	0	1	1	11	3	1	1	1	3	11	6	Protein diaphanous homolog 1 OS=Homo sapiens OX=9606 GN=DIAPH1 PE=1 SV=2	O60610		3220
Q6NZ67;Q6P582	Mitotic-spindle organizing protein 2B;Mitotic-spindle organizing protein 2A	MZT2B;MZT2A	4.05107	1.86006	4.05107	1.13938	3.92997	18.4628	19.4049	20.3229	20.5443	22.5139	23.3348		6	6	6	65.2	146100000	14	0	0	2	3	4	5	1	1	3	4	6	6	Mitotic-spindle organizing protein 2B OS=Homo sapiens OX=9606 GN=MZT2B PE=1 SV=1;Mitotic-spindle organizing protein 2A OS=Homo sapiens OX=9606 GN=MZT2A PE=1 SV=2	Q6NZ67;Q6P582		2740
Q9Y4A5	Transformation/transcription domain-associated protein	TRRAP	4.04719	NA	NA	1.5223	4.04719	NaN	20.0868	21.7593	21.6091	24.0075	24.134		23	23	23	8.8	544630000	31	0	0	2	2	13	14	0	1	2	7	18	21	Transformation/transcription domain-associated protein OS=Homo sapiens OX=9606 GN=TRRAP PE=1 SV=3	Q9Y4A5		2151
P50570	Dynamin-2	DNM2	4.03601	2.35611	4.03601	1.3156	3.24286	22.532	22.7466	24.8881	24.0622	26.568	25.9894		23	23	18	39.2	1215500000	45	1	1	2	5	17	19	3	4	9	10	20	22	Dynamin-2 OS=Homo sapiens OX=9606 GN=DNM2 PE=1 SV=2	P50570;Q05193		3271
Q8NE86	Calcium uniporter protein, mitochondrial	MCU	4.02425	0.733498	4.02425	NA	NA	19.682	NaN	20.4154	20.4336	23.7062	23.3896		5	5	5	16	165300000	11	0	0	0	2	5	4	1	0	1	3	4	4	Calcium uniporter protein, mitochondrial OS=Homo sapiens OX=9606 GN=MCU PE=1 SV=1	Q8NE86		119
Q14671	Pumilio homolog 1	PUM1	4.02327	0.626928	3.34935	1.30278	4.02327	21.2602	21.314	21.8871	22.6168	24.6095	25.3373		15	15	15	16.6	942460000	29	0	1	1	2	11	14	5	3	5	7	13	14	Pumilio homolog 1 OS=Homo sapiens OX=9606 GN=PUM1 PE=1 SV=3	Q14671;Q8TB72		2446
Q86WJ1	Chromodomain-helicase-DNA-binding protein 1-like	CHD1L	4.02	2.68591	4.02	1.743	3.48522	18.6315	19.4763	21.3174	21.2193	22.6515	22.9616		11	11	11	15.1	230890000	18	0	0	1	1	7	9	2	1	6	4	9	11	Chromodomain-helicase-DNA-binding protein 1-like OS=Homo sapiens OX=9606 GN=CHD1L PE=1 SV=3	Q86WJ1		2641
Q6UWP7	Lysocardiolipin acyltransferase 1	LCLAT1	4.00798	NA	NA	1.36401	4.00798	NaN	19.4274	20.0358	20.7915	21.8777	23.4354		3	3	3	9.4	114920000	6	0	0	0	1	2	3	0	1	1	2	3	3	Lysocardiolipin acyltransferase 1 OS=Homo sapiens OX=9606 GN=LCLAT1 PE=1 SV=1	Q6UWP7		624
Q12894	Interferon-related developmental regulator 2	IFRD2	4.00557	1.48503	4.00557	1.473	0.941118	19.7321	19.8673	21.2171	21.3403	23.7377	20.8084		4	4	4	12.1	86178000	7	0	0	1	2	2	2	1	2	2	3	2	4	Interferon-related developmental regulator 2 OS=Homo sapiens OX=9606 GN=IFRD2 PE=1 SV=3	Q12894		1193
P52294	Importin subunit alpha-5;Importin subunit alpha-5, N-terminally processed	KPNA1	4.00147	2.83708	4.00147	1.33833	1.97009	20.6024	22.2565	23.4395	23.5948	24.6039	24.2266		7	7	5	17.7	500160000	21	2	0	4	5	4	6	2	1	5	5	6	6	Importin subunit alpha-5 OS=Homo sapiens OX=9606 GN=KPNA1 PE=1 SV=3	P52294		1413
O00255	Menin	MEN1	3.99675	0.646627	3.71076	1.3254	3.99675	20.6321	20.8025	21.2787	22.1279	24.3429	24.7992		6	6	6	12.2	308420000	10	0	0	1	1	4	4	1	1	2	3	6	5	Menin OS=Homo sapiens OX=9606 GN=MEN1 PE=1 SV=4	O00255		1836
Q9H300	Presenilins-associated rhomboid-like protein, mitochondrial;P-beta	PARL	3.99021	NA	NA	2.30112	3.99021	NaN	19.2568	20.4893	21.558	22.7944	23.247		5	5	5	13.7	165510000	13	0	0	0	2	5	6	0	1	2	2	5	5	Presenilins-associated rhomboid-like protein, mitochondrial OS=Homo sapiens OX=9606 GN=PARL PE=1 SV=2	Q9H300		2605
P30154	Serine/threonine-protein phosphatase 2A 65 kDa regulatory subunit A beta isoform	PPP2R1B	3.98898	0.517614	3.98898	0.485073	2.95796	20.8103	20.6896	21.3279	21.1747	24.7993	23.6476		13	13	11	30	623280000	25	2	1	1	2	12	7	3	3	4	3	12	11	Serine/threonine-protein phosphatase 2A 65 kDa regulatory subunit A beta isoform OS=Homo sapiens OX=9606 GN=PPP2R1B PE=1 SV=3	P30154		2592
Q13042	Cell division cycle protein 16 homolog	CDC16	3.98879	0.66614	3.63816	0.881651	3.98879	19.6098	19.1359	20.2759	20.0175	23.248	23.1247		6	6	6	13.5	172350000	10	0	0	1	0	3	6	1	1	2	2	5	6	Cell division cycle protein 16 homolog OS=Homo sapiens OX=9606 GN=CDC16 PE=1 SV=2	Q13042		2244
Q86VI3	Ras GTPase-activating-like protein IQGAP3	IQGAP3	3.97823	0.435535	3.97823	NA	NA	19.6533	NaN	20.0889	21.8587	23.6316	23.7683		14	14	12	14.2	310650000	22	0	0	1	4	6	11	2	1	5	6	12	13	Ras GTPase-activating-like protein IQGAP3 OS=Homo sapiens OX=9606 GN=IQGAP3 PE=1 SV=2	Q86VI3		418
Q06210	Glutamine--fructose-6-phosphate aminotransferase [isomerizing] 1	GFPT1	3.97603	1.13498	3.97603	0.877714	3.19101	20.5641	21.2734	21.6991	22.1512	24.5401	24.4644		18	18	15	34.8	1169600000	40	2	3	2	2	16	15	5	7	10	9	17	14	Glutamine--fructose-6-phosphate aminotransferase [isomerizing] 1 OS=Homo sapiens OX=9606 GN=GFPT1 PE=1 SV=3	Q06210		2200
Q14674	Separin	ESPL1	3.9744	NA	3.9744	NA	NA	18.0563	NaN	NaN	20.337	22.0307	21.1738		8	8	8	6.8	78040000	12	0	0	0	1	5	6	1	0	0	3	7	6	Separin OS=Homo sapiens OX=9606 GN=ESPL1 PE=1 SV=3	Q14674		1160
Q15043	Zinc transporter ZIP14	SLC39A14	3.92238	0.108696	3.92238	0.992849	3.22892	20.5143	20.2929	20.623	21.2857	24.4367	23.5218		4	4	4	7.1	351510000	7	0	0	0	1	3	3	1	1	2	2	4	4	Zinc transporter ZIP14 OS=Homo sapiens OX=9606 GN=SLC39A14 PE=1 SV=3	Q15043		287
P42224	Signal transducer and activator of transcription 1-alpha/beta	STAT1	3.9156	0.967251	3.87015	1.02569	3.9156	20.8611	20.7528	21.8284	21.7785	24.7313	24.6684		18	18	18	31.1	1088200000	40	1	1	1	2	20	15	3	4	8	8	18	17	Signal transducer and activator of transcription 1-alpha/beta OS=Homo sapiens OX=9606 GN=STAT1 PE=1 SV=2	P42224		2267
P33981	Dual specificity protein kinase TTK	TTK	3.91301	0.902981	3.91301	0.58202	2.50398	20.8326	22.3822	21.7356	22.9642	24.7456	24.8861		14	14	14	22.2	932740000	30	1	1	1	2	13	12	3	5	6	10	12	12	Dual specificity protein kinase TTK OS=Homo sapiens OX=9606 GN=TTK PE=1 SV=2	P33981		1069
Q8N0X7	Spartin	SPG20	3.91143	1.29686	3.91143	1.20038	3.79759	20.5775	20.8282	21.8744	22.0286	24.489	24.6258		10	10	10	19.8	570200000	21	1	0	1	2	8	9	3	2	4	4	10	10	Spartin OS=Homo sapiens OX=9606 GN=SPART PE=1 SV=1	Q8N0X7		1732
O75529	TAF5-like RNA polymerase II p300/CBP-associated factor-associated factor 65 kDa subunit 5L	TAF5L	3.89638	0.699602	2.85428	NA	3.89638	19.4084	19.2697	20.108	NaN	22.2627	23.1661		5	5	5	11.5	165810000	10	0	0	1	0	4	5	1	1	1	0	4	5	TAF5-like RNA polymerase II p300/CBP-associated factor-associated factor 65 kDa subunit 5L OS=Homo sapiens OX=9606 GN=TAF5L PE=1 SV=1	O75529		502
Q6NUK1	Calcium-binding mitochondrial carrier protein SCaMC-1	SLC25A24	3.88636	0.958733	3.8723	1.78666	3.88636	21.7094	21.3703	22.6681	23.157	25.5817	25.2567		12	12	12	30.4	1274100000	29	1	1	2	3	11	11	4	5	7	8	12	12	Calcium-binding mitochondrial carrier protein SCaMC-1 OS=Homo sapiens OX=9606 GN=SLC25A24 PE=1 SV=2	Q6NUK1		2993
O60645	Exocyst complex component 3	EXOC3	3.88339	1.4113	3.54876	2.708	3.88339	20.413	19.0346	21.8243	21.7426	23.9617	22.918		11	11	11	19.1	301300000	18	0	0	2	1	9	6	2	1	5	6	10	8	Exocyst complex component 3 OS=Homo sapiens OX=9606 GN=EXOC3 PE=1 SV=3	O60645		1149
P19623	Spermidine synthase	SRM	3.8808	NA	NA	0.209223	3.8808	NaN	19.743	21.3379	19.9522	22.7215	23.6238		5	5	5	23.8	184510000	8	0	0	1	0	2	5	0	1	1	1	4	5	Spermidine synthase OS=Homo sapiens OX=9606 GN=SRM PE=1 SV=1	P19623		3343
P51617	Interleukin-1 receptor-associated kinase 1	IRAK1	3.87984	0.886414	3.32807	1.53396	3.87984	21.435	20.8483	22.3214	22.3822	24.763	24.7281		19	19	19	42	1206000000	47	3	1	3	2	18	20	6	3	13	9	18	19	Interleukin-1 receptor-associated kinase 1 OS=Homo sapiens OX=9606 GN=IRAK1 PE=1 SV=2	P51617;P51955		3141
Q6IAN0	Dehydrogenase/reductase SDR family member 7B	DHRS7B	3.87352	2.5189	3.87352	1.32342	2.84503	19.6625	20.776	22.1814	22.0994	23.536	23.621		5	5	5	20.6	277310000	18	0	1	3	3	6	5	1	2	4	4	5	5	Dehydrogenase/reductase SDR family member 7B OS=Homo sapiens OX=9606 GN=DHRS7B PE=1 SV=2	Q6IAN0		2556
P56937	3-keto-steroid reductase	HSD17B7	3.87126	1.3306	3.87126	NA	NA	19.2689	NaN	20.5995	NaN	23.1402	22.3815		2	2	2	6.7	87661000	3	0	0	0	0	2	1	1	0	1	0	2	2	3-keto-steroid reductase OS=Homo sapiens OX=9606 GN=HSD17B7 PE=1 SV=1	P56937		580
P36776	Lon protease homolog, mitochondrial	LONP1	3.86716	NA	NA	0.0155602	3.86716	NaN	17.2834	17.1515	17.2989	22.9356	21.1505		9	9	9	16.1	92212000	12	0	0	0	0	5	7	0	1	1	3	7	7	Lon protease homolog, mitochondrial OS=Homo sapiens OX=9606 GN=LONP1 PE=1 SV=2	P36776		649
Q9NVI1	Fanconi anemia group I protein	FANCI	3.86431	1.13746	3.76345	1.69658	3.86431	22.0648	21.7462	23.2023	23.4428	25.8283	25.6105		37	37	37	34.2	2338400000	76	0	1	2	5	32	36	7	7	15	15	35	34	Fanconi anemia group I protein OS=Homo sapiens OX=9606 GN=FANCI PE=1 SV=4	Q9NVI1		2357
Q6P4A7	Sideroflexin-4	SFXN4	3.85805	1.40155	3.60018	1.92575	3.85805	21.4977	20.7808	22.8993	22.7065	25.0979	24.6388		4	4	4	14.8	463790000	17	1	0	1	2	6	7	3	1	3	3	4	4	Sideroflexin-4 OS=Homo sapiens OX=9606 GN=SFXN4 PE=1 SV=1	Q6P4A7		3387
Q8NHH9	Atlastin-2	ATL2	3.85124	-0.121305	3.85124	-0.057682	1.8232	20.4892	20.8793	20.3679	20.8217	24.3405	22.7025		4	4	4	8.9	128490000	4	0	0	0	0	3	1	2	2	1	3	3	4	Atlastin-2 OS=Homo sapiens OX=9606 GN=ATL2 PE=1 SV=2	Q8NHH9		1014
Q66K14	TBC1 domain family member 9B	TBC1D9B	3.83957	0.269335	3.83957	1.50165	3.25711	19.8478	19.5265	20.1172	21.0282	23.6874	22.7836		19	19	19	20	392570000	33	0	0	1	2	15	15	2	1	4	6	18	17	TBC1 domain family member 9B OS=Homo sapiens OX=9606 GN=TBC1D9B PE=1 SV=3	Q66K14		1335
Q9BVN2	RUN and SH3 domain-containing protein 1	RUSC1	3.82786	0.0281181	3.82786	NA	NA	18.9197	NaN	18.9478	19.1713	22.7476	22.4559		6	6	6	10.2	123570000	9	0	0	0	0	5	4	1	0	2	2	5	6	RUN and SH3 domain-containing protein 1 OS=Homo sapiens OX=9606 GN=RUSC1 PE=1 SV=3	Q9BVN2		413
A3KMH1	von Willebrand factor A domain-containing protein 8	VWA8	3.8247	-0.253166	1.74434	2.77908	3.8247	21.0499	18.54	20.7967	21.319	22.7942	22.3647		12	12	12	8.7	151440000	13	0	0	1	2	6	4	1	1	4	4	9	8	von Willebrand factor A domain-containing protein 8 OS=Homo sapiens OX=9606 GN=VWA8 PE=1 SV=2	A3KMH1		1097
Q9H9E3	Conserved oligomeric Golgi complex subunit 4	COG4	3.82337	NA	NA	0.306244	3.82337	NaN	22.0041	NaN	22.3103	24.4257	25.8275		11	11	11	15.2	579980000	15	0	0	0	1	8	6	1	2	1	6	10	11	Conserved oligomeric Golgi complex subunit 4 OS=Homo sapiens OX=9606 GN=COG4 PE=1 SV=3	Q9H9E3		362
Q9Y289	Sodium-dependent multivitamin transporter	SLC5A6	3.81767	0.80887	3.74054	0.678577	3.81767	20.4598	20.3322	21.2687	21.0108	24.2004	24.1499		3	3	3	6.8	223890000	7	0	0	1	1	2	3	1	1	2	1	3	3	Sodium-dependent multivitamin transporter OS=Homo sapiens OX=9606 GN=SLC5A6 PE=2 SV=2	Q9Y289		1533
P17152	Transmembrane protein 11, mitochondrial	TMEM11	3.81651	-0.417858	3.81651	NA	NA	21.7866	NaN	21.3687	22.4519	25.6031	25.6093		3	3	3	18.2	440820000	6	0	0	0	0	3	3	1	0	2	2	3	3	Transmembrane protein 11, mitochondrial OS=Homo sapiens OX=9606 GN=TMEM11 PE=1 SV=1	P17152		533
P35613	Basigin	BSG	3.81281	0.777351	3.81281	0.304821	2.50386	21.4959	22.9221	22.2733	23.2269	25.3088	25.426		5	5	5	13.2	983210000	18	0	0	2	2	6	8	1	3	4	5	4	5	Basigin OS=Homo sapiens OX=9606 GN=BSG PE=1 SV=2	P35613		1958
Q9Y2R0	Cytochrome c oxidase assembly factor 3 homolog, mitochondrial	COA3	3.811	0.389467	3.42023	1.47064	3.811	21.4888	20.842	21.8782	22.3126	24.909	24.653		3	3	3	27.4	332590000	6	0	0	0	0	3	3	1	2	1	2	3	3	Cytochrome c oxidase assembly factor 3 homolog, mitochondrial OS=Homo sapiens OX=9606 GN=COA3 PE=1 SV=1	Q9Y2R0		1214
Q7Z6Z7	E3 ubiquitin-protein ligase HUWE1	HUWE1	3.81076	0.234207	3.70214	0.515759	3.81076	22.1025	21.5593	22.3367	22.075	25.8046	25.37		28	28	28	12.8	942650000	47	1	1	2	1	22	20	3	4	5	5	26	25	E3 ubiquitin-protein ligase HUWE1 OS=Homo sapiens OX=9606 GN=HUWE1 PE=1 SV=3	Q7Z6Z7		1334
P42684	Abelson tyrosine-protein kinase 2	ABL2	3.80241	0.875898	3.80241	1.4436	2.5219	20.7633	20.5905	21.6392	22.0341	24.5657	23.1124		13	13	13	18.1	412260000	20	1	0	1	2	8	8	2	1	5	6	10	12	Tyrosine-protein kinase ABL2 OS=Homo sapiens OX=9606 GN=ABL2 PE=1 SV=1	P42684;P00519		25
Q9BTW9	Tubulin-specific chaperone D	TBCD	3.79858	1.17272	3.01321	1.77324	3.79858	21.8057	20.8405	22.9785	22.6137	24.8189	24.639		19	19	19	27.8	1132100000	39	1	0	4	4	15	15	7	5	8	10	17	17	Tubulin-specific chaperone D OS=Homo sapiens OX=9606 GN=TBCD PE=1 SV=2	Q9BTW9		2297
Q9NV70	Exocyst complex component 1	EXOC1	3.79031	1.60983	3.79031	NA	NA	19.915	NaN	21.5249	21.6719	23.7054	24.0324		13	13	13	21.1	411430000	21	1	1	1	2	8	8	2	1	4	4	12	10	Exocyst complex component 1 OS=Homo sapiens OX=9606 GN=EXOC1 PE=1 SV=4	Q9NV70		3122
Q9Y4W6	AFG3-like protein 2	AFG3L2	3.78794	0.458092	3.78794	1.34819	3.31285	21.8649	21.7488	22.323	23.097	25.6529	25.0617		24	24	24	33	2095600000	39	0	1	1	5	14	18	5	6	6	11	22	23	AFG3-like protein 2 OS=Homo sapiens OX=9606 GN=AFG3L2 PE=1 SV=2	Q9Y4W6;Q01484		1116
O95140	Mitofusin-2	MFN2	3.77982	1.2873	3.08232	1.90747	3.77982	21.6005	21.4985	22.8878	23.406	24.6829	25.2783		14	14	14	24.3	919140000	28	0	0	1	3	11	13	4	4	8	8	13	14	Mitofusin-2 OS=Homo sapiens OX=9606 GN=MFN2 PE=1 SV=3	O95140		3107
Q9NTJ5	Phosphatidylinositide phosphatase SAC1	SACM1L	3.77774	NA	NA	0.643461	3.77774	NaN	19.7535	19.846	20.397	23.0493	23.5312		11	11	11	22.5	265320000	15	0	0	1	1	6	7	0	1	4	3	9	11	Phosphatidylinositide phosphatase SAC1 OS=Homo sapiens OX=9606 GN=SACM1L PE=1 SV=2	Q9NTJ5		1735
Q9H0H0	Integrator complex subunit 2	INTS2	3.77411	2.43303	3.63607	2.17613	3.77411	20.0197	20.0079	22.4527	22.184	23.6558	23.782		8	8	8	11.2	402220000	17	0	1	3	3	5	5	2	1	4	4	8	8	Integrator complex subunit 2 OS=Homo sapiens OX=9606 GN=INTS2 PE=1 SV=2	Q9H0H0		440
Q9Y5V3	Melanoma-associated antigen D1	MAGED1	3.7728	1.32399	3.7728	NA	NA	22.766	NaN	24.09	25.2225	26.5388	26.6132		12	12	12	22.5	1482100000	30	1	1	3	5	9	11	3	1	5	6	12	10	Melanoma-associated antigen D1 OS=Homo sapiens OX=9606 GN=MAGED1 PE=1 SV=3	Q9Y5V3		2084
Q9BZQ6	ER degradation-enhancing alpha-mannosidase-like protein 3	EDEM3	3.76671	NA	NA	0.445477	3.76671	NaN	19.8108	20.4146	20.2563	22.6534	23.5775		6	6	6	8.7	167100000	9	0	0	0	0	5	4	0	1	2	2	6	6	ER degradation-enhancing alpha-mannosidase-like protein 3 OS=Homo sapiens OX=9606 GN=EDEM3 PE=1 SV=2	Q9BZQ6		918
Q5JPH6	Probable glutamate--tRNA ligase, mitochondrial	EARS2	3.76006	0.873863	3.76006	1.61757	3.04838	22.5331	22.7707	23.4069	24.3883	26.2931	25.8191		10	10	10	25.8	838740000	18	1	1	1	3	7	5	3	3	4	5	9	8	Probable glutamate--tRNA ligase, mitochondrial OS=Homo sapiens OX=9606 GN=EARS2 PE=1 SV=2	Q5JPH6		3345
Q6P9B9	Integrator complex subunit 5	INTS5	3.7506	2.08106	3.08067	0.926664	3.7506	20.6086	20.6996	22.6896	21.6262	23.6892	24.4502		7	7	7	11.5	290680000	17	1	0	3	1	5	7	1	1	3	3	6	7	Integrator complex subunit 5 OS=Homo sapiens OX=9606 GN=INTS5 PE=1 SV=1	Q6P9B9		2142
P56556	NADH dehydrogenase [ubiquinone] 1 alpha subcomplex subunit 6	NDUFA6	3.74319	0.856674	3.74319	0.808102	3.45016	19.9969	19.9614	20.8535	20.7695	23.7401	23.4116		3	3	3	14.1	186510000	7	0	0	0	0	4	3	1	1	2	3	3	3	NADH dehydrogenase [ubiquinone] 1 alpha subcomplex subunit 6 OS=Homo sapiens OX=9606 GN=NDUFA6 PE=1 SV=4	P56556		2583
Q9BTY7	Protein HGH1 homolog	HGH1	3.72641	0.668129	3.67848	-0.13419	3.72641	19.8476	20.3764	20.5158	20.2423	23.5261	24.1029		11	11	11	41.5	299140000	20	0	1	1	1	8	9	2	3	2	4	9	8	Protein HGH1 homolog OS=Homo sapiens OX=9606 GN=HGH1 PE=1 SV=1	Q9BTY7		84
O94822	E3 ubiquitin-protein ligase listerin	LTN1	3.72418	1.17558	3.72418	1.608	3.56714	20.4199	20.6437	21.5955	22.2517	24.1441	24.2108		17	17	17	15	696410000	35	1	1	5	3	11	14	1	4	7	10	15	17	E3 ubiquitin-protein ligase listerin OS=Homo sapiens OX=9606 GN=LTN1 PE=1 SV=6	O94822		3157
P47897	Glutamine--tRNA ligase	QARS	3.72226	1.15818	3.72226	1.38923	3.30304	21.5938	21.8768	22.752	23.266	25.316	25.1798		31	30	30	45.5	3046000000	81	1	3	8	8	31	30	8	13	20	19	30	29	Glutamine--tRNA ligase OS=Homo sapiens OX=9606 GN=QARS1 PE=1 SV=1	P47897		3069
Q9BW92	Threonine--tRNA ligase, mitochondrial	TARS2	3.71597	1.9831	3.71597	0.417852	2.17776	20.6414	21.6608	22.6245	22.0786	24.3574	23.8386		15	15	15	22.4	579900000	23	1	0	2	3	9	8	1	3	6	7	11	12	Threonine--tRNA ligase, mitochondrial OS=Homo sapiens OX=9606 GN=TARS2 PE=1 SV=1	Q9BW92		2570
Q9NSV4	Protein diaphanous homolog 3	DIAPH3	3.69838	2.29304	3.69838	0.0922012	3.02364	18.0657	18.9408	20.3587	19.033	21.7641	21.9644		6	6	6	6.6	65745000	12	0	0	2	1	5	4	1	1	2	2	5	5	Protein diaphanous homolog 3 OS=Homo sapiens OX=9606 GN=DIAPH3 PE=1 SV=4	Q9NSV4		321
Q5T4S7	E3 ubiquitin-protein ligase UBR4	UBR4	3.69813	1.15235	3.69813	1.10748	3.05198	20.9868	21.4515	22.1392	22.559	24.685	24.5035		72	72	72	21.7	3203900000	162	3	4	12	9	71	63	15	14	21	27	70	62	E3 ubiquitin-protein ligase UBR4 OS=Homo sapiens OX=9606 GN=UBR4 PE=1 SV=1	Q5T4S7		2668
P42356	Phosphatidylinositol 4-kinase alpha	PI4KA	3.69653	1.62972	3.37028	1.07949	3.69653	19.0375	19.2889	20.6672	20.3684	22.4077	22.9854		15	15	15	10.9	218490000	25	0	1	1	0	12	11	2	2	3	3	14	11	Phosphatidylinositol 4-kinase alpha OS=Homo sapiens OX=9606 GN=PI4KA PE=1 SV=4	P42356;A4QPH2		1393
Q9Y673	Dolichyl-phosphate beta-glucosyltransferase	ALG5	3.68647	2.19159	3.68647	0.0559406	2.65563	19.6316	20.0426	21.8232	20.0985	23.3181	22.6982		5	5	5	17.6	157800000	8	0	0	1	1	4	2	1	1	4	4	5	3	Dolichyl-phosphate beta-glucosyltransferase OS=Homo sapiens OX=9606 GN=ALG5 PE=1 SV=1	Q9Y673		2709
Q16186	Proteasomal ubiquitin receptor ADRM1	ADRM1	3.67307	0.0685501	3.67307	-0.292002	2.9165	20.9401	21.1134	21.0086	20.8214	24.6131	24.0299		2	2	2	7.6	151880000	4	0	0	0	0	2	2	1	1	1	1	2	2	Proteasomal ubiquitin receptor ADRM1 OS=Homo sapiens OX=9606 GN=ADRM1 PE=1 SV=2	Q16186		437
Q96BW9	Phosphatidate cytidylyltransferase, mitochondrial	TAMM41	3.67142	NA	NA	0.419056	3.67142	NaN	19.302	20.3335	19.7211	22.9502	22.9734		6	6	6	21.2	153050000	12	0	0	1	1	5	5	0	2	1	1	6	5	Phosphatidate cytidylyltransferase, mitochondrial OS=Homo sapiens OX=9606 GN=TAMM41 PE=1 SV=2	Q96BW9		3163
Q9BUN8	Derlin-1	DERL1	3.65966	0.474648	3.65966	NA	NA	23.3184	NaN	23.793	24.1223	26.978	26.7511		4	4	4	16.3	937020000	9	0	0	0	1	3	5	1	0	1	2	3	4	Derlin-1 OS=Homo sapiens OX=9606 GN=DERL1 PE=1 SV=1	Q9BUN8		1483
O14925;Q5SRD1	Mitochondrial import inner membrane translocase subunit Tim23;Putative mitochondrial import inner membrane translocase subunit Tim23B	TIMM23;TIMM23B	3.65448	1.01175	3.54576	2.28843	3.65448	22.4047	21.6225	23.4165	23.911	25.9505	25.277		5	5	5	47.4	981090000	30	1	1	4	5	11	8	2	2	3	4	5	5	Mitochondrial import inner membrane translocase subunit Tim23 OS=Homo sapiens OX=9606 GN=TIMM23 PE=1 SV=1;Putative mitochondrial import inner membrane translocase subunit Tim23B OS=Homo sapiens OX=9606 GN=TIMM23B PE=5 SV=2	O14925;Q5SRD1		3135
Q04637	Eukaryotic translation initiation factor 4 gamma 1	EIF4G1	3.65065	0.928591	3.65065	1.41263	3.35356	23.2597	23.4329	24.1883	24.8455	26.9103	26.7864		42	42	41	31.1	8390000000	131	4	4	8	11	56	48	14	16	21	26	42	42	Eukaryotic translation initiation factor 4 gamma 1 OS=Homo sapiens OX=9606 GN=EIF4G1 PE=1 SV=4	Q04637;REV__Q8NEG2		178
Q9H9P8	L-2-hydroxyglutarate dehydrogenase, mitochondrial	L2HGDH	3.64433	NA	NA	2.62931	3.64433	NaN	18.6941	20.2149	21.3234	21.3212	22.3384		7	7	7	21.2	104330000	13	0	0	1	1	6	5	0	1	3	2	6	7	L-2-hydroxyglutarate dehydrogenase, mitochondrial OS=Homo sapiens OX=9606 GN=L2HGDH PE=1 SV=3	Q9H9P8		2257
Q15345	Leucine-rich repeat-containing protein 41	LRRC41	3.63816	1.8887	3.54417	2.05803	3.63816	20.6805	20.4224	22.5692	22.4805	24.2247	24.0606		11	11	11	18.1	599060000	29	0	0	3	3	13	10	2	1	7	6	11	11	Leucine-rich repeat-containing protein 41 OS=Homo sapiens OX=9606 GN=LRRC41 PE=1 SV=3	Q15345		355
Q9GZT3	SRA stem-loop-interacting RNA-binding protein, mitochondrial	SLIRP	3.63056	1.39275	3.63056	1.6439	2.94056	22.1539	22.5918	23.5466	24.2357	25.7844	25.5324		6	6	6	66.1	1305500000	21	1	2	2	2	8	6	2	3	4	2	6	5	SRA stem-loop-interacting RNA-binding protein, mitochondrial OS=Homo sapiens OX=9606 GN=SLIRP PE=1 SV=1	Q9GZT3		1248
Q96KA5	Cleft lip and palate transmembrane protein 1-like protein	CLPTM1L	3.62314	0.0575218	2.9363	1.67951	3.62314	21.4434	21.2033	21.501	22.8828	24.3797	24.8264		9	9	9	26.4	587730000	19	0	0	0	4	7	8	2	2	2	4	7	9	Cleft lip and palate transmembrane protein 1-like protein OS=Homo sapiens OX=9606 GN=CLPTM1L PE=1 SV=1	Q96KA5		1223
P42695	Condensin-2 complex subunit D3	NCAPD3	3.61597	2.94043	3.5119	1.9401	3.61597	20.5495	20.6052	23.49	22.5453	24.0614	24.2212		11	11	11	10.5	368890000	20	0	0	1	2	6	11	3	3	4	6	9	10	Condensin-2 complex subunit D3 OS=Homo sapiens OX=9606 GN=NCAPD3 PE=1 SV=2	P42695		2620
P46977	Dolichyl-diphosphooligosaccharide--protein glycosyltransferase subunit STT3A	STT3A	3.60766	0.86515	3.60766	1.66268	3.5511	24.6008	24.5551	25.466	26.2178	28.2085	28.1062		14	14	14	20	5428600000	58	3	2	3	7	21	22	9	8	10	9	14	14	Dolichyl-diphosphooligosaccharide--protein glycosyltransferase subunit STT3A OS=Homo sapiens OX=9606 GN=STT3A PE=1 SV=2	P46977		3159
Q9P253	Vacuolar protein sorting-associated protein 18 homolog	VPS18	3.6041	NA	NA	0.335932	3.6041	NaN	20.6219	20.5587	20.9579	22.6974	24.226		9	9	9	14.4	181070000	13	0	0	0	0	5	8	0	1	1	3	8	9	Vacuolar protein sorting-associated protein 18 homolog OS=Homo sapiens OX=9606 GN=VPS18 PE=1 SV=2	Q9P253		169
P41252	Isoleucine--tRNA ligase, cytoplasmic	IARS	3.59207	1.20997	3.59207	1.0012	3.09616	21.5801	22.1563	22.79	23.1575	25.1721	25.2524		33	33	33	34.3	3136500000	106	5	7	12	14	36	32	10	11	18	22	32	33	Isoleucine--tRNA ligase, cytoplasmic OS=Homo sapiens OX=9606 GN=IARS1 PE=1 SV=2	P41252		1482
Q29RF7	Sister chromatid cohesion protein PDS5 homolog A	PDS5A	3.59144	1.55907	3.59144	1.61478	3.32131	23.5467	23.737	25.1058	25.3517	27.1382	27.0583		41	41	37	33.1	5398300000	123	3	2	12	19	40	47	8	13	23	25	37	39	Sister chromatid cohesion protein PDS5 homolog A OS=Homo sapiens OX=9606 GN=PDS5A PE=1 SV=1	Q29RF7		1688
Q9Y6M1	Insulin-like growth factor 2 mRNA-binding protein 2	IGF2BP2	3.58796	1.78418	3.16493	2.40226	3.58796	22.0771	21.5816	23.8613	23.9838	25.242	25.1695		9	8	8	19.5	510330000	19	1	0	2	1	8	7	2	1	3	5	8	8	Insulin-like growth factor 2 mRNA-binding protein 2 OS=Homo sapiens OX=9606 GN=IGF2BP2 PE=1 SV=2	Q9Y6M1		235
P51648	Fatty aldehyde dehydrogenase	ALDH3A2	3.58734	0.747698	3.24618	1.73453	3.58734	19.9088	19.5566	20.6565	21.2911	23.155	23.144		5	5	5	13	149550000	9	0	0	1	0	4	4	2	1	3	5	4	5	Aldehyde dehydrogenase family 3 member A2 OS=Homo sapiens OX=9606 GN=ALDH3A2 PE=1 SV=1	P51648		1882
Q7L5N7	Lysophosphatidylcholine acyltransferase 2	LPCAT2	3.56202	0.149656	3.56202	NA	NA	21.4903	NaN	21.6399	22.1794	25.0523	22.9653		4	4	4	7.5	295140000	5	0	0	0	0	3	2	1	0	1	2	4	4	Lysophosphatidylcholine acyltransferase 2 OS=Homo sapiens OX=9606 GN=LPCAT2 PE=1 SV=1	Q7L5N7		807
P0DN79;P35520	Cystathionine beta-synthase	CBS	3.56148	NA	3.56148	NA	2.76436	19.4711	19.3229	NaN	NaN	23.0326	22.0873		4	4	4	12.2	109500000	6	0	0	0	0	4	2	1	1	0	0	4	4	Cystathionine beta-synthase-like protein OS=Homo sapiens OX=9606 GN=CBSL PE=1 SV=1;Cystathionine beta-synthase OS=Homo sapiens OX=9606 GN=CBS PE=1 SV=2	P0DN79;P35520		1313
Q8NBU5	ATPase family AAA domain-containing protein 1	ATAD1	3.55972	0.380791	3.55972	0.956211	1.4702	22.3755	22.0887	22.7563	23.045	25.9353	23.5589		6	6	6	22.7	328030000	15	0	1	2	3	6	3	2	2	2	2	5	3	ATPase family AAA domain-containing protein 1 OS=Homo sapiens OX=9606 GN=ATAD1 PE=1 SV=1	Q8NBU5		2566
Q99653	Calcineurin B homologous protein 1	CHP1	3.5595	2.04871	3.5595	1.2554	3.42719	20.8348	20.9591	22.8835	22.2145	24.3943	24.3863		11	11	11	64.6	694760000	28	0	0	3	3	11	11	3	2	5	7	10	11	Calcineurin B homologous protein 1 OS=Homo sapiens OX=9606 GN=CHP1 PE=1 SV=3	Q99653		1834
Q96KP1	Exocyst complex component 2	EXOC2	3.55759	2.66744	3.55759	0.91993	2.75117	19.6937	20.9285	22.3612	21.8485	23.2513	23.6797		14	14	14	18.4	516950000	30	0	1	3	4	10	12	2	3	5	7	12	14	Exocyst complex component 2 OS=Homo sapiens OX=9606 GN=EXOC2 PE=1 SV=1	Q96KP1		950
Q15070	Mitochondrial inner membrane protein OXA1L	OXA1L	3.54411	1.01025	3.54411	1.98373	3.18175	22.2474	22.2558	23.2577	24.2395	25.7915	25.4375		7	7	7	17	929640000	21	1	1	1	3	9	6	2	2	2	4	7	6	Mitochondrial inner membrane protein OXA1L OS=Homo sapiens OX=9606 GN=OXA1L PE=1 SV=3	Q15070		2928
O60725	Protein-S-isoprenylcysteine O-methyltransferase	ICMT	3.54208	1.28568	2.11019	2.39509	3.54208	19.2338	19.4333	20.5195	21.8284	21.344	22.9754		3	3	3	9.9	113330000	4	0	0	0	1	2	1	1	1	1	2	3	3	Protein-S-isoprenylcysteine O-methyltransferase OS=Homo sapiens OX=9606 GN=ICMT PE=1 SV=1	O60725		3134
Q13564	NEDD8-activating enzyme E1 regulatory subunit	NAE1	3.53288	1.56819	3.42284	1.6466	3.53288	21.2299	21.4066	22.7981	23.0532	24.6528	24.9395		7	7	7	22.3	463210000	17	0	0	2	3	5	7	1	1	3	4	7	7	NEDD8-activating enzyme E1 regulatory subunit OS=Homo sapiens OX=9606 GN=NAE1 PE=1 SV=1	Q13564		974
Q6ZXV5	Transmembrane and TPR repeat-containing protein 3	TMTC3	3.52679	2.03543	3.52679	1.83489	3.11397	20.9599	21.379	22.9953	23.2139	24.4866	24.493		16	16	16	18.1	809840000	37	0	0	3	3	15	16	2	3	9	9	16	15	Protein O-mannosyl-transferase TMTC3 OS=Homo sapiens OX=9606 GN=TMTC3 PE=1 SV=2	Q6ZXV5		2902
Q93008	Probable ubiquitin carboxyl-terminal hydrolase FAF-X	USP9X	3.52041	0.976402	3.52041	1.34871	3.49952	22.5769	22.5365	23.5533	23.8852	26.0973	26.036		61	61	61	30.1	5781600000	155	2	1	11	14	63	64	14	13	30	35	58	54	Probable ubiquitin carboxyl-terminal hydrolase FAF-X OS=Homo sapiens OX=9606 GN=USP9X PE=1 SV=3	Q93008;O00507		604
Q63HN8	E3 ubiquitin-protein ligase RNF213	RNF213	3.51784	0.593466	3.51784	NA	NA	19.6017	NaN	20.1952	20.3542	23.1196	22.8574		5	5	5	1.2	92082000	6	0	0	0	1	2	3	1	0	1	2	3	5	E3 ubiquitin-protein ligase RNF213 OS=Homo sapiens OX=9606 GN=RNF213 PE=1 SV=3	Q63HN8		940
Q9Y6C9	Mitochondrial carrier homolog 2	MTCH2	3.51624	1.11608	3.51624	1.48483	3.08341	23.25	23.8512	24.3661	25.336	26.7662	26.9346		6	6	6	26.4	3278500000	43	1	2	8	8	12	12	4	3	6	6	6	6	Mitochondrial carrier homolog 2 OS=Homo sapiens OX=9606 GN=MTCH2 PE=1 SV=1	Q9Y6C9		510
P54098	DNA polymerase subunit gamma-1	POLG	3.5155	1.25478	3.5155	-1.49027	2.40443	18.9034	20.2236	20.1582	18.7334	22.4189	22.6281		11	11	11	12.8	131360000	15	0	0	0	0	7	8	1	2	2	3	10	10	DNA polymerase subunit gamma-1 OS=Homo sapiens OX=9606 GN=POLG PE=1 SV=1	P54098		3043
Q75QN2	Integrator complex subunit 8	INTS8	3.51187	NA	NA	1.69871	3.51187	NaN	19.9426	21.593	21.6413	22.7205	23.4545		8	8	8	13.9	179700000	17	0	0	2	2	7	6	0	2	3	5	8	6	Integrator complex subunit 8 OS=Homo sapiens OX=9606 GN=INTS8 PE=1 SV=1	Q75QN2		2175
O43181	NADH dehydrogenase [ubiquinone] iron-sulfur protein 4, mitochondrial	NDUFS4	3.50948	NA	NA	0.950497	3.50948	NaN	21.5518	22.5419	22.5023	24.8601	25.0613		5	5	5	40	430960000	17	0	0	1	3	7	6	0	2	2	2	5	5	NADH dehydrogenase [ubiquinone] iron-sulfur protein 4, mitochondrial OS=Homo sapiens OX=9606 GN=NDUFS4 PE=1 SV=1	O43181		1585
Q9NWW5	Ceroid-lipofuscinosis neuronal protein 6	CLN6	3.50933	1.17159	2.3724	2.01615	3.50933	21.149	20.5726	22.3206	22.5887	23.5215	24.0819		2	2	2	10.9	143330000	6	0	0	1	1	2	2	1	1	1	2	2	2	Ceroid-lipofuscinosis neuronal protein 6 OS=Homo sapiens OX=9606 GN=CLN6 PE=1 SV=1	Q9NWW5		2362
P50748	Kinetochore-associated protein 1	KNTC1	3.50549	NA	NA	1.68256	3.50549	NaN	21.1198	22.2239	22.8024	25.0212	24.6253		17	17	17	10.1	761970000	26	0	0	2	2	11	11	0	2	5	9	15	16	Kinetochore-associated protein 1 OS=Homo sapiens OX=9606 GN=KNTC1 PE=1 SV=1	P50748		71
Q9ULX6	A-kinase anchor protein 8-like	AKAP8L	3.49079	3.02537	3.49079	0.353636	1.6386	19.6412	21.7996	22.6665	22.1533	23.1319	23.4382		9	9	9	18	356700000	27	0	1	6	4	6	10	2	4	8	7	7	8	A-kinase anchor protein 8-like OS=Homo sapiens OX=9606 GN=AKAP8L PE=1 SV=4	Q9ULX6		229
Q92536	Y+L amino acid transporter 2	SLC7A6	3.47978	NA	NA	1.89991	3.47978	NaN	21.0173	21.5498	22.9172	23.8042	24.497		2	2	2	7.4	212600000	10	0	1	2	2	3	2	0	1	1	1	2	2	Y+L amino acid transporter 2 OS=Homo sapiens OX=9606 GN=SLC7A6 PE=1 SV=3	Q92536		1633
P43003	Excitatory amino acid transporter 1	SLC1A3	3.47548	0.279499	3.47548	NA	NA	20.1603	NaN	20.4398	21.2529	23.6358	22.9456		2	2	2	6.1	124790000	4	0	0	0	0	2	2	1	0	2	2	2	2	Excitatory amino acid transporter 1 OS=Homo sapiens OX=9606 GN=SLC1A3 PE=1 SV=1	P43003		790
Q86X10	Ral GTPase-activating protein subunit beta	RALGAPB	3.47034	0.511143	3.47034	2.3753	1.99615	19.2579	18.9713	19.769	21.3466	22.7282	20.9675		6	6	6	9.7	91564000	12	0	0	2	1	4	5	1	1	1	2	6	4	Ral GTPase-activating protein subunit beta OS=Homo sapiens OX=9606 GN=RALGAPB PE=1 SV=1	Q86X10		2331
P24539	ATP synthase F(0) complex subunit B1, mitochondrial	ATP5F1	3.46541	0.82531	3.46541	0.953981	2.93314	24.5419	24.5156	25.3672	25.4696	28.0073	27.4488		12	12	12	43	4702700000	36	3	0	3	2	15	13	4	4	7	6	12	11	ATP synthase F(0) complex subunit B1, mitochondrial OS=Homo sapiens OX=9606 GN=ATP5PB PE=1 SV=2	P24539		2258
Q5VV42	Threonylcarbamoyladenosine tRNA methylthiotransferase	CDKAL1	3.45609	1.61921	1.90118	1.50934	3.45609	19.2316	19.0642	20.8508	20.5736	21.1328	22.5203		5	5	5	12.3	81360000	10	0	0	1	1	3	5	1	1	1	1	4	5	Threonylcarbamoyladenosine tRNA methylthiotransferase OS=Homo sapiens OX=9606 GN=CDKAL1 PE=1 SV=1	Q5VV42		2332
Q8IXI1	Mitochondrial Rho GTPase 2	RHOT2	3.4424	0.809921	3.4424	0.930029	2.54011	20.4214	20.701	21.2313	21.631	23.8638	23.2411		9	9	9	21.8	252700000	14	0	0	0	0	8	6	2	2	4	4	9	7	Mitochondrial Rho GTPase 2 OS=Homo sapiens OX=9606 GN=RHOT2 PE=1 SV=2	Q8IXI1;Q8IXI2		463
Q13451	Peptidyl-prolyl cis-trans isomerase FKBP5;Peptidyl-prolyl cis-trans isomerase FKBP5, N-terminally processed	FKBP5	3.43555	-0.475164	3.43555	NA	NA	20.2361	NaN	19.7609	19.8456	23.6716	24.0064		8	8	8	24.5	198160000	17	0	0	0	0	10	7	1	0	2	2	8	7	Peptidyl-prolyl cis-trans isomerase FKBP5 OS=Homo sapiens OX=9606 GN=FKBP5 PE=1 SV=2	Q13451		1489
CON__P34955			3.43317	-0.229734	3.43317	0.00462914	3.34693	20.0727	19.5693	19.843	19.574	23.5059	22.9163	+	5	5	5	14.4	162110000	8	0	0	0	1	4	3	1	1	1	1	4	5		CON__P34955		551
O14641	Segment polarity protein dishevelled homolog DVL-2	DVL2	3.43268	0.359463	3.43268	2.29095	3.38004	21.9819	21.0862	22.3414	23.3772	25.4146	24.4663		15	15	15	33.4	772150000	23	1	0	1	2	6	13	5	4	6	6	15	14	Segment polarity protein dishevelled homolog DVL-2 OS=Homo sapiens OX=9606 GN=DVL2 PE=1 SV=1	O14641;Q92997;P54792;O14640		2882
Q5VZL5	Zinc finger MYM-type protein 4	ZMYM4	3.42638	0.519896	1.87926	2.87497	3.42638	22.457	21.2168	22.9769	24.0918	24.3363	24.6432		27	27	26	25.2	1600500000	63	2	1	8	7	20	25	8	6	15	18	23	24	Zinc finger MYM-type protein 4 OS=Homo sapiens OX=9606 GN=ZMYM4 PE=1 SV=1	Q5VZL5		2537
Q13423	NAD(P) transhydrogenase, mitochondrial	NNT	3.42498	0.89991	3.42498	1.22036	3.15921	22.5267	22.8241	23.4266	24.0444	25.9517	25.9833		29	29	29	29.4	3705800000	89	4	5	7	8	34	31	10	12	14	14	27	27	NAD(P) transhydrogenase, mitochondrial OS=Homo sapiens OX=9606 GN=NNT PE=1 SV=3	Q13423		1962
Q9NRZ9	Lymphoid-specific helicase	HELLS	3.4231	1.43566	3.39591	2.51828	3.4231	21.5804	21.2802	23.0161	23.7985	24.9763	24.7033		25	25	25	30.1	1905200000	57	1	0	7	12	17	20	8	9	16	19	24	24	Lymphoid-specific helicase OS=Homo sapiens OX=9606 GN=HELLS PE=1 SV=1	Q9NRZ9		840
O43324	Eukaryotic translation elongation factor 1 epsilon-1	EEF1E1	3.41583	1.24904	3.41583	1.41207	2.84819	20.7205	21.2128	21.9695	22.6249	24.1363	24.061		6	6	6	33.9	398350000	17	1	1	3	1	6	5	1	3	4	5	6	5	Eukaryotic translation elongation factor 1 epsilon-1 OS=Homo sapiens OX=9606 GN=EEF1E1 PE=1 SV=1	O43324		2407
Q07864	DNA polymerase epsilon catalytic subunit A	POLE	3.4131	1.80226	3.4131	1.82638	3.1518	21.9738	22.1222	23.7761	23.9486	25.3869	25.274		37	37	37	23.5	1427500000	60	1	1	5	6	24	23	7	4	14	19	34	34	DNA polymerase epsilon catalytic subunit A OS=Homo sapiens OX=9606 GN=POLE PE=1 SV=5	Q07864		2343
Q9UBX3	Mitochondrial dicarboxylate carrier	SLC25A10	3.41162	0.705156	2.68526	2.44464	3.41162	22.466	21.6536	23.1711	24.0983	25.1512	25.0653		8	8	8	31.7	1102200000	30	1	0	2	6	10	11	6	4	8	7	8	8	Mitochondrial dicarboxylate carrier OS=Homo sapiens OX=9606 GN=SLC25A10 PE=1 SV=2	Q9UBX3		3323
Q92973	Transportin-1	TNPO1	3.41143	0.214836	2.42512	1.1438	3.41143	23.7999	23.2461	24.0147	24.3899	26.225	26.6576		13	13	11	18	1912600000	40	2	2	5	4	11	16	7	7	7	7	13	12	Transportin-1 OS=Homo sapiens OX=9606 GN=TNPO1 PE=1 SV=2	Q92973		1550
Q96EK5	KIF1-binding protein	KIAA1279	3.41049	NA	NA	0.894686	3.41049	NaN	19.6548	NaN	20.5495	23.0864	23.0653		5	5	5	18.8	118040000	6	0	0	0	0	4	2	0	1	0	2	5	5	KIF-binding protein OS=Homo sapiens OX=9606 GN=KIFBP PE=1 SV=1	Q96EK5		628
P56282	DNA polymerase epsilon subunit 2	POLE2	3.39361	0.0529823	3.39361	1.15586	2.85812	21.3942	21.086	21.4472	22.2419	24.7879	23.9441		4	4	4	13.5	231050000	7	0	0	0	1	3	3	1	1	2	3	3	3	DNA polymerase epsilon subunit 2 OS=Homo sapiens OX=9606 GN=POLE2 PE=1 SV=2	P56282		615
O94874	E3 UFM1-protein ligase 1	UFL1	3.3904	1.72149	3.3904	1.42924	2.05494	21.5428	22.3419	23.2643	23.7711	24.9332	24.3968		20	20	20	34	994750000	40	2	0	4	3	16	15	5	5	10	11	18	19	E3 UFM1-protein ligase 1 OS=Homo sapiens OX=9606 GN=UFL1 PE=1 SV=2	O94874		734
Q14697	Neutral alpha-glucosidase AB	GANAB	3.38165	2.3075	2.82239	1.1851	3.38165	20.2902	20.9158	22.5977	22.1009	23.1126	24.2974		17	17	17	26.9	584470000	31	1	1	3	4	9	13	1	3	8	8	15	17	Neutral alpha-glucosidase AB OS=Homo sapiens OX=9606 GN=GANAB PE=1 SV=3	Q14697		1078
O95168	NADH dehydrogenase [ubiquinone] 1 beta subcomplex subunit 4	NDUFB4	3.38088	1.69602	3.38088	1.44935	2.82426	21.0135	21.4989	22.7095	22.9482	24.3944	24.3231		4	4	4	41.1	503490000	14	1	0	2	2	5	4	1	3	3	2	4	4	NADH dehydrogenase [ubiquinone] 1 beta subcomplex subunit 4 OS=Homo sapiens OX=9606 GN=NDUFB4 PE=1 SV=3	O95168		335
O15091	Mitochondrial ribonuclease P protein 3	KIAA0391	3.37999	0.985842	3.02618	2.77748	3.37999	20.6392	19.9708	21.625	22.7483	23.6654	23.3508		9	9	9	22.5	304470000	19	0	0	1	2	7	9	2	2	3	5	8	9	Mitochondrial ribonuclease P catalytic subunit OS=Homo sapiens OX=9606 GN=PRORP PE=1 SV=2	O15091		556
Q05932	Folylpolyglutamate synthase, mitochondrial	FPGS	3.37653	NA	NA	1.18639	3.37653	NaN	20.0949	19.2508	21.2813	24.2185	23.4715		9	9	9	19.8	297880000	16	0	0	1	1	7	7	0	1	1	1	9	8	Folylpolyglutamate synthase, mitochondrial OS=Homo sapiens OX=9606 GN=FPGS PE=1 SV=3	Q05932		196
Q96Q15	Serine/threonine-protein kinase SMG1	SMG1	3.3647	-0.887209	3.12904	NA	3.3647	20.3529	20.6641	19.4657	NaN	23.482	24.0288		23	23	23	9	369020000	33	0	0	0	0	16	17	2	1	1	0	20	20	Serine/threonine-protein kinase SMG1 OS=Homo sapiens OX=9606 GN=SMG1 PE=1 SV=3	Q96Q15;Q6P435		1637
Q8NF37	Lysophosphatidylcholine acyltransferase 1	LPCAT1	3.36066	0.784004	3.36066	1.23195	1.95504	24.9714	25.0901	25.7554	26.322	28.332	27.0451		7	7	7	12.2	2388800000	14	1	2	2	2	4	3	2	3	3	3	7	6	Lysophosphatidylcholine acyltransferase 1 OS=Homo sapiens OX=9606 GN=LPCAT1 PE=1 SV=2	Q8NF37		1497
P57740	Nuclear pore complex protein Nup107	NUP107	3.35966	0.775885	2.61882	1.43667	3.35966	22.997	22.8803	23.7728	24.3169	25.6158	26.2399		24	24	24	37.9	1669200000	65	3	3	6	7	18	28	7	6	9	15	23	24	Nuclear pore complex protein Nup107 OS=Homo sapiens OX=9606 GN=NUP107 PE=1 SV=1	P57740		3395
Q9C005	Protein dpy-30 homolog	DPY30	3.34895	NA	NA	-0.129959	3.34895	NaN	18.5959	18.4897	18.4659	21.3278	21.9448		2	2	2	49.5	41642000	4	0	0	0	0	2	2	0	1	1	1	2	2	Protein dpy-30 homolog OS=Homo sapiens OX=9606 GN=DPY30 PE=1 SV=1	Q9C005		1672
P55060	Exportin-2	CSE1L	3.34808	0.719423	3.34808	0.972935	3.08047	24.0914	24.1036	24.8108	25.0765	27.4394	27.184		43	43	43	50.4	13760000000	227	14	12	23	27	76	75	26	24	28	32	40	41	Exportin-2 OS=Homo sapiens OX=9606 GN=CSE1L PE=1 SV=3	P55060		2672
Q9HAV4	Exportin-5	XPO5	3.34377	1.2169	3.34377	1.78864	3.21725	23.2761	23.3818	24.493	25.1704	26.6199	26.599		30	30	30	33.6	4523000000	104	3	4	7	10	41	39	7	12	18	20	30	30	Exportin-5 OS=Homo sapiens OX=9606 GN=XPO5 PE=1 SV=1	Q9HAV4		1121
O75879	Glutamyl-tRNA(Gln) amidotransferase subunit B, mitochondrial	GATB	3.32988	0.45006	3.10307	1.64047	3.32988	20.568	19.8601	21.0181	21.5006	23.6711	23.19		8	8	8	28	359020000	28	2	2	2	2	9	11	3	3	4	5	7	8	Glutamyl-tRNA(Gln) amidotransferase subunit B, mitochondrial OS=Homo sapiens OX=9606 GN=GATB PE=1 SV=1	O75879		2107
Q9BTX1	Nucleoporin NDC1	NDC1	3.32297	0.833237	2.88368	1.51454	3.32297	23.1194	22.5644	23.9526	24.079	26.0031	25.8874		13	13	13	27.7	1646200000	38	1	1	6	4	10	16	4	3	9	7	11	13	Nucleoporin NDC1 OS=Homo sapiens OX=9606 GN=NDC1 PE=1 SV=2	Q9BTX1		641
Q9BW60	Elongation of very long chain fatty acids protein 1	ELOVL1	3.31704	1.11975	3.31704	1.10076	2.51822	21.8731	21.8033	22.9929	22.9041	25.1902	24.3215		2	2	2	9	289610000	10	1	1	2	2	2	2	2	2	2	2	2	2	Elongation of very long chain fatty acids protein 1 OS=Homo sapiens OX=9606 GN=ELOVL1 PE=1 SV=1	Q9BW60		1599
P10155	60 kDa SS-A/Ro ribonucleoprotein	TROVE2	3.31703	1.17978	3.0229	1.891	3.31703	23.2498	23.3005	24.4296	25.1915	26.2727	26.6175		17	17	17	36.8	3163000000	58	2	2	6	8	19	21	7	6	9	12	15	14	60 kDa SS-A/Ro ribonucleoprotein OS=Homo sapiens OX=9606 GN=RO60 PE=1 SV=2	P10155		3086
O14966	Ras-related protein Rab-7L1	RAB29	3.31641	1.25494	3.31641	0.594501	3.19871	19.8796	20.3446	21.1346	20.9391	23.1961	23.5433		5	5	5	33	181460000	9	0	0	1	1	3	4	1	1	3	2	5	5	Ras-related protein Rab-7L1 OS=Homo sapiens OX=9606 GN=RAB29 PE=1 SV=1	O14966;P57729;Q13637		639
Q9BVQ7	Spermatogenesis-associated protein 5-like protein 1	SPATA5L1	3.31324	NA	NA	1.45928	3.31324	NaN	19.7894	19.3783	21.2487	23.5193	23.1027		9	9	9	23	175010000	15	0	0	0	3	7	5	0	1	3	5	8	8	Spermatogenesis-associated protein 5-like protein 1 OS=Homo sapiens OX=9606 GN=SPATA5L1 PE=1 SV=2	Q9BVQ7		758
Q13620	Cullin-4B	CUL4B	3.30817	NA	NA	0.845774	3.30817	NaN	21.1249	21.4669	21.9707	23.0728	24.4331		7	7	5	8.4	226940000	9	0	0	0	0	4	5	0	1	1	2	7	6	Cullin-4B OS=Homo sapiens OX=9606 GN=CUL4B PE=1 SV=4	Q13620		928
Q7L576	Cytoplasmic FMR1-interacting protein 1	CYFIP1	3.30377	-0.607498	1.11901	2.51583	3.30377	23.2753	21.4285	22.6678	23.9443	24.3943	24.7323		14	14	8	12.8	544170000	24	1	0	1	3	7	12	2	2	4	6	11	14	Cytoplasmic FMR1-interacting protein 1 OS=Homo sapiens OX=9606 GN=CYFIP1 PE=1 SV=1	Q7L576		733
Q9GZS3	WD repeat-containing protein 61;WD repeat-containing protein 61, N-terminally processed	WDR61	3.30354	0.71204	3.30354	0.548065	2.98791	21.799	21.3236	22.511	21.8716	25.1025	24.3115		8	8	8	42	646300000	28	2	0	4	1	9	12	3	3	3	5	6	8	WD repeat-containing protein 61 OS=Homo sapiens OX=9606 GN=WDR61 PE=1 SV=1	Q9GZS3		2212
Q9NXE4	Sphingomyelin phosphodiesterase 4	SMPD4	3.30067	1.59949	3.30067	NA	NA	22.6904	NaN	24.2899	23.7112	25.9911	26.1062		11	11	11	15.9	2007400000	27	1	0	2	2	12	10	4	0	8	8	10	11	Sphingomyelin phosphodiesterase 4 OS=Homo sapiens OX=9606 GN=SMPD4 PE=1 SV=3	Q9NXE4		2149
Q8IWZ3	Ankyrin repeat and KH domain-containing protein 1	ANKHD1	3.30028	2.53049	3.30028	NA	NA	19.0581	NaN	21.5886	21.0827	22.3584	23.6066		9	9	5	6.3	115150000	9	0	0	1	1	3	4	1	0	3	1	6	5	Ankyrin repeat and KH domain-containing protein 1 OS=Homo sapiens OX=9606 GN=ANKHD1 PE=1 SV=1	Q8IWZ3		605
Q12802	A-kinase anchor protein 13	AKAP13	3.3001	NA	NA	NA	3.3001	NaN	18.087	18.0298	NaN	NaN	21.3871		2	2	2	2.1	9877300	2	0	0	0	0	1	1	0	1	1	0	1	1	A-kinase anchor protein 13 OS=Homo sapiens OX=9606 GN=AKAP13 PE=1 SV=2	Q12802		515
P30260	Cell division cycle protein 27 homolog	CDC27	3.29937	1.25412	2.5441	2.19399	3.29937	20.438	19.8391	21.6921	22.0331	22.9821	23.1385		10	10	10	20.5	328360000	21	0	0	3	4	6	8	3	1	6	7	9	8	Cell division cycle protein 27 homolog OS=Homo sapiens OX=9606 GN=CDC27 PE=1 SV=2	P30260		2128
Q9H2V7	Protein spinster homolog 1	SPNS1	3.29847	1.35073	2.92716	1.43724	3.29847	20.7395	20.5637	22.0902	22.0009	23.6667	23.8621		5	5	5	15.3	205900000	9	0	0	2	0	4	3	1	1	2	3	5	4	Protein spinster homolog 1 OS=Homo sapiens OX=9606 GN=SPNS1 PE=1 SV=1	Q9H2V7		1498
O76031	ATP-dependent Clp protease ATP-binding subunit clpX-like, mitochondrial	CLPX	3.29758	1.03221	3.29758	1.51731	2.95252	21.9607	22.1505	22.9929	23.6678	25.2583	25.1031		23	23	23	42.3	1838100000	65	3	2	6	7	23	24	8	8	12	12	22	21	ATP-dependent Clp protease ATP-binding subunit clpX-like, mitochondrial OS=Homo sapiens OX=9606 GN=CLPX PE=1 SV=2	O76031		3123
Q6P1M0	Long-chain fatty acid transport protein 4	SLC27A4	3.29585	1.47005	3.29585	1.39558	2.62465	21.2051	21.4713	22.6752	22.8669	24.501	24.096		19	19	18	30	1034900000	45	1	1	6	4	16	17	4	5	10	11	17	18	Long-chain fatty acid transport protein 4 OS=Homo sapiens OX=9606 GN=SLC27A4 PE=1 SV=1	Q6P1M0		2884
Q14C86	GTPase-activating protein and VPS9 domain-containing protein 1	GAPVD1	3.2947	1.62227	3.2947	1.32869	2.82473	22.173	22.5723	23.7953	23.9009	25.4677	25.397		24	24	24	22.7	2497000000	64	0	2	5	10	25	22	8	10	13	14	24	22	GTPase-activating protein and VPS9 domain-containing protein 1 OS=Homo sapiens OX=9606 GN=GAPVD1 PE=1 SV=2	Q14C86		2606
Q9H2M9	Rab3 GTPase-activating protein non-catalytic subunit	RAB3GAP2	3.28359	0.328259	2.5886	1.39832	3.28359	22.9016	22.3316	23.2299	23.7299	25.4902	25.6152		34	34	34	31.9	2653400000	85	2	1	4	8	33	37	14	8	15	18	34	33	Rab3 GTPase-activating protein non-catalytic subunit OS=Homo sapiens OX=9606 GN=RAB3GAP2 PE=1 SV=1	Q9H2M9		1813
Q8TC12	Retinol dehydrogenase 11	RDH11	3.27634	1.14544	3.27634	1.36134	2.28724	22.0558	22.6109	23.2013	23.9723	25.3322	24.8982		7	7	7	27.4	1016400000	17	1	1	1	1	7	6	3	2	4	5	7	7	Retinol dehydrogenase 11 OS=Homo sapiens OX=9606 GN=RDH11 PE=1 SV=2	Q8TC12;Q96NR8		2389
O75964	ATP synthase subunit g, mitochondrial	ATP5L	3.25896	0.740801	3.2105	1.4974	3.25896	24.5722	24.6052	25.313	26.1026	27.7827	27.8642		6	6	6	55.3	2762900000	27	2	0	1	5	10	9	4	4	5	6	5	6	ATP synthase subunit g, mitochondrial OS=Homo sapiens OX=9606 GN=ATP5MG PE=1 SV=3	O75964		383
Q7Z5K2	Wings apart-like protein homolog	WAPAL	3.25692	1.62028	3.25692	1.11774	3.02679	20.5869	20.6805	22.2072	21.7982	23.8438	23.7073		16	16	16	22.4	491450000	35	1	2	5	2	12	13	3	3	5	6	14	14	Wings apart-like protein homolog OS=Homo sapiens OX=9606 GN=WAPL PE=1 SV=1	Q7Z5K2		2752
Q9NPI6	mRNA-decapping enzyme 1A	DCP1A	3.25012	NA	NA	0.869974	3.25012	NaN	20.6751	21.0332	21.5451	23.9846	23.9252		12	12	12	43.1	386410000	22	0	1	0	1	11	9	1	2	5	4	12	11	mRNA-decapping enzyme 1A OS=Homo sapiens OX=9606 GN=DCP1A PE=1 SV=3	Q9NPI6		1164
Q5T160	Probable arginine--tRNA ligase, mitochondrial	RARS2	3.22751	NA	NA	-0.0349522	3.22751	NaN	19.8639	19.1723	19.829	22.8221	23.0915		8	8	8	14.9	170730000	13	0	0	0	0	7	6	0	2	1	3	8	8	Probable arginine--tRNA ligase, mitochondrial OS=Homo sapiens OX=9606 GN=RARS2 PE=1 SV=1	Q5T160		672
Q14181	DNA polymerase alpha subunit B	POLA2	3.22357	NA	NA	NA	3.22357	NaN	18.6553	NaN	NaN	19.5805	21.8789		3	3	3	7.4	18528000	3	0	0	0	0	1	2	0	1	0	0	2	2	DNA polymerase alpha subunit B OS=Homo sapiens OX=9606 GN=POLA2 PE=1 SV=2	Q14181		3102
Q9NX63	MICOS complex subunit MIC19	CHCHD3	3.21871	1.45518	3.21871	1.68284	3.02279	24.4313	24.5523	25.8865	26.2351	27.65	27.5751		9	9	9	26.9	4190600000	30	2	1	4	3	11	9	3	3	6	4	9	9	MICOS complex subunit MIC19 OS=Homo sapiens OX=9606 GN=CHCHD3 PE=1 SV=1	Q9NX63		273
P47985;P0C7P4	Cytochrome b-c1 complex subunit Rieske, mitochondrial;Cytochrome b-c1 complex subunit 11;Putative cytochrome b-c1 complex subunit Rieske-like protein 1	UQCRFS1;UQCRFS1P1	3.21541	1.20787	3.21541	1.13468	2.0663	21.6137	22.4689	22.8216	23.6035	24.8291	24.5352		7	7	7	23	604160000	12	0	1	1	2	5	3	2	3	3	4	6	5	Cytochrome b-c1 complex subunit Rieske, mitochondrial OS=Homo sapiens OX=9606 GN=UQCRFS1 PE=1 SV=2;Putative cytochrome b-c1 complex subunit Rieske-like protein 1 OS=Homo sapiens OX=9606 GN=UQCRFS1P1 PE=5 SV=1	P47985;P0C7P4		715
Q13445	Transmembrane emp24 domain-containing protein 1	TMED1	3.21446	NA	NA	1.1344	3.21446	NaN	18.9824	NaN	20.1168	22.4139	22.1969		2	2	2	7.9	49286000	6	0	1	0	1	2	2	0	2	0	1	2	2	Transmembrane emp24 domain-containing protein 1 OS=Homo sapiens OX=9606 GN=TMED1 PE=1 SV=1	Q13445		915
P54577	Tyrosine--tRNA ligase, cytoplasmic;Tyrosine--tRNA ligase, cytoplasmic, N-terminally processed	YARS	3.21403	-1.56169	3.21403	0.741341	2.72944	20.1732	20.406	18.6115	21.1474	23.3872	23.1355		11	11	11	24.2	320880000	18	1	0	1	2	6	8	3	3	2	3	9	10	Tyrosine--tRNA ligase, cytoplasmic OS=Homo sapiens OX=9606 GN=YARS1 PE=1 SV=4	P54577		239
Q8N766	ER membrane protein complex subunit 1	EMC1	3.21054	0.586008	3.21054	0.997681	2.1223	20.6184	21.541	21.2044	22.5387	23.8289	23.6633		11	11	11	16.8	365930000	21	1	0	1	2	10	7	1	3	3	4	11	9	ER membrane protein complex subunit 1 OS=Homo sapiens OX=9606 GN=EMC1 PE=1 SV=1	Q8N766		3178
O60287	Nucleolar pre-ribosomal-associated protein 1	URB1	3.20608	1.45349	3.20608	-0.0155163	1.4318	20.9257	21.768	22.3792	21.7525	24.1318	23.1998		13	13	13	9.7	295640000	23	0	1	2	2	8	10	2	3	4	5	10	12	Nucleolar pre-ribosomal-associated protein 1 OS=Homo sapiens OX=9606 GN=URB1 PE=1 SV=4	O60287		2213
Q86XA9	HEAT repeat-containing protein 5A	HEATR5A	3.203	0.638145	3.203	-0.0637035	2.98265	19.0246	18.8457	19.6628	18.782	22.2276	21.8284		4	4	4	3.6	63810000	7	0	0	0	0	4	3	1	1	2	1	4	3	HEAT repeat-containing protein 5A OS=Homo sapiens OX=9606 GN=HEATR5A PE=1 SV=2	Q86XA9		1468
Q9H4L7	SWI/SNF-related matrix-associated actin-dependent regulator of chromatin subfamily A containing DEAD/H box 1	SMARCAD1	3.18958	1.37253	3.18958	0.319212	2.90675	21.113	21.3985	22.4855	21.7177	24.3026	24.3053		16	16	16	22.9	698580000	39	2	2	2	4	14	15	5	6	5	5	13	13	SWI/SNF-related matrix-associated actin-dependent regulator of chromatin subfamily A containing DEAD/H box 1 OS=Homo sapiens OX=9606 GN=SMARCAD1 PE=1 SV=2	Q9H4L7		1821
P49770	Translation initiation factor eIF-2B subunit beta	EIF2B2	3.18844	-0.0741272	2.39056	0.594978	3.18844	22.7747	22.697	22.7006	23.2919	25.1653	25.8854		5	5	5	19.4	731980000	12	0	0	0	0	5	7	1	1	3	4	5	5	Translation initiation factor eIF-2B subunit beta OS=Homo sapiens OX=9606 GN=EIF2B2 PE=1 SV=3	P49770		2649
Q9BPX3	Condensin complex subunit 3	NCAPG	3.18712	1.80066	3.18712	1.62322	2.57625	21.8086	22.6164	23.6093	24.2397	24.9958	25.1927		26	26	26	24.7	1789300000	57	1	0	4	6	25	21	6	8	14	13	25	24	Condensin complex subunit 3 OS=Homo sapiens OX=9606 GN=NCAPG PE=1 SV=1	Q9BPX3		2004
Q9BY50	Signal peptidase complex catalytic subunit SEC11C	SEC11C	3.18689	0.808043	3.18689	NA	NA	19.379	NaN	20.187	20.2149	22.5659	24.1447		4	4	4	24	154260000	4	0	0	0	0	2	2	1	0	1	3	4	4	Signal peptidase complex catalytic subunit SEC11C OS=Homo sapiens OX=9606 GN=SEC11C PE=1 SV=3	Q9BY50		1092
P12235	ADP/ATP translocase 1	SLC25A4	3.18131	1.1811	2.80387	1.24241	3.18131	21.6748	21.7267	22.8559	22.9691	24.4786	24.908		14	4	4	43.3	515550000	13	1	0	2	2	4	4	1	2	4	4	3	4	ADP/ATP translocase 1 OS=Homo sapiens OX=9606 GN=SLC25A4 PE=1 SV=4	P12235		22
P07900	Heat shock protein HSP 90-alpha	HSP90AA1	3.17082	0.341063	3.17082	0.860615	3.01518	25.9164	25.9669	26.2575	26.8275	29.0872	28.982		39	23	23	46.7	17757000000	140	9	8	13	13	48	49	16	16	16	17	22	23	Heat shock protein HSP 90-alpha OS=Homo sapiens OX=9606 GN=HSP90AA1 PE=1 SV=5	P07900;Q14568;Q58FG0;Q58FG1		1072
O95182	NADH dehydrogenase [ubiquinone] 1 alpha subcomplex subunit 7	NDUFA7	3.15894	1.07905	3.15894	0.0842037	2.46333	21.795	22.0457	22.874	22.1299	24.9539	24.509		6	6	6	57.5	363870000	13	1	1	1	1	4	5	2	1	2	2	6	6	NADH dehydrogenase [ubiquinone] 1 alpha subcomplex subunit 7 OS=Homo sapiens OX=9606 GN=NDUFA7 PE=1 SV=3	O95182		1706
Q13557	Calcium/calmodulin-dependent protein kinase type II subunit delta	CAMK2D	3.15856	NA	3.15856	-1.53162	2.99274	20.7191	20.9371	NaN	19.4055	23.8776	23.9299		6	6	5	17.2	201440000	10	0	0	0	0	5	5	1	1	0	2	5	5	Calcium/calmodulin-dependent protein kinase type II subunit delta OS=Homo sapiens OX=9606 GN=CAMK2D PE=1 SV=3	Q13557;Q9UQM7		1161
Q15003	Condensin complex subunit 2	NCAPH	3.14982	0.700914	3.14982	1.01694	2.90301	22.3003	22.5804	23.0012	23.5973	25.4501	25.4834		19	19	19	35.5	1902000000	53	1	2	6	4	20	20	4	7	10	9	17	18	Condensin complex subunit 2 OS=Homo sapiens OX=9606 GN=NCAPH PE=1 SV=3	Q15003		3072
Q9NZ71	Regulator of telomere elongation helicase 1	RTEL1	3.14954	NA	NA	0.327002	3.14954	NaN	18.9399	NaN	19.2669	22.2276	22.0895		8	8	8	10.3	90977000	13	0	0	0	0	6	7	0	1	0	1	7	8	Regulator of telomere elongation helicase 1 OS=Homo sapiens OX=9606 GN=RTEL1 PE=1 SV=2	Q9NZ71		1301
Q93050	V-type proton ATPase 116 kDa subunit a isoform 1	ATP6V0A1	3.14622	NA	NA	0.750797	3.14622	NaN	20.3728	21.0053	21.1236	22.3117	23.5191		5	5	5	9.3	128510000	6	0	0	0	0	3	3	0	1	3	2	5	4	V-type proton ATPase 116 kDa subunit a isoform 1 OS=Homo sapiens OX=9606 GN=ATP6V0A1 PE=1 SV=3	Q93050		1332
Q96JJ3	Engulfment and cell motility protein 2	ELMO2	3.1436	-0.0647545	1.89736	1.98189	3.1436	20.1282	19.9202	20.0634	21.9021	22.0255	23.0638		10	10	10	18.8	160880000	14	0	0	0	1	5	8	2	4	2	4	9	8	Engulfment and cell motility protein 2 OS=Homo sapiens OX=9606 GN=ELMO2 PE=1 SV=2	Q96JJ3		1646
Q13043	Serine/threonine-protein kinase 4;Serine/threonine-protein kinase 4 37kDa subunit;Serine/threonine-protein kinase 4 18kDa subunit	STK4	3.13998	NA	3.13998	NA	NA	18.5332	18.2648	NaN	NaN	21.6732	NaN		4	2	2	9.7	12798000	2	0	0	0	0	1	1	1	1	0	0	1	1	Serine/threonine-protein kinase 4 OS=Homo sapiens OX=9606 GN=STK4 PE=1 SV=2	Q13043		900
Q9HC07	Transmembrane protein 165	TMEM165	3.13706	0.589767	1.85977	2.17623	3.13706	22.8143	22.2102	23.4041	24.3865	24.6741	25.3473		5	5	5	19.4	614170000	30	2	3	6	3	8	8	3	2	3	4	5	5	Transmembrane protein 165 OS=Homo sapiens OX=9606 GN=TMEM165 PE=1 SV=1	Q9HC07		1354
Q8TCT9	Minor histocompatibility antigen H13	HM13	3.1149	0.087019	2.88112	1.24936	3.1149	23.6944	23.2522	23.7815	24.5015	26.5756	26.3671		5	5	5	14.1	1452400000	25	1	2	1	1	11	9	2	4	3	3	5	5	Minor histocompatibility antigen H13 OS=Homo sapiens OX=9606 GN=HM13 PE=1 SV=1	Q8TCT9		221
P42704	Leucine-rich PPR motif-containing protein, mitochondrial	LRPPRC	3.11155	0.779663	3.11155	0.90325	2.65155	24.0397	24.1045	24.8193	25.0078	27.1512	26.7561		72	72	72	52.9	14458000000	303	15	19	33	40	99	97	40	42	45	53	66	68	Leucine-rich PPR motif-containing protein, mitochondrial OS=Homo sapiens OX=9606 GN=LRPPRC PE=1 SV=3	P42704;Q9NP80		705
Q9NWK9	Box C/D snoRNA protein 1	ZNHIT6	3.10902	NA	NA	1.77297	3.10902	NaN	19.7223	21.3846	21.4953	22.4781	22.8314		5	5	5	16.6	160610000	14	0	0	2	2	5	5	0	1	3	3	5	5	Box C/D snoRNA protein 1 OS=Homo sapiens OX=9606 GN=ZNHIT6 PE=1 SV=1	Q9NWK9		1028
Q96CS3	FAS-associated factor 2	FAF2	3.10687	0.210062	2.80427	1.37632	3.10687	23.5066	23.0072	23.7167	24.3835	26.3109	26.1141		10	10	10	36.9	2977800000	52	3	4	6	7	15	17	9	9	9	8	9	9	FAS-associated factor 2 OS=Homo sapiens OX=9606 GN=FAF2 PE=1 SV=2	Q96CS3		458
Q9H3U1	Protein unc-45 homolog A	UNC45A	3.09911	1.05276	3.09911	1.02256	2.91163	23.0942	23.1205	24.1469	24.143	26.1933	26.0321		36	36	36	44.9	4556900000	104	7	0	10	13	38	36	13	14	22	28	36	35	Protein unc-45 homolog A OS=Homo sapiens OX=9606 GN=UNC45A PE=1 SV=1	Q9H3U1		972
P08237	ATP-dependent 6-phosphofructokinase, muscle type	PFKM	3.0988	0.880606	3.01861	1.50932	3.0988	24.2991	24.2696	25.1797	25.7789	27.3177	27.3684		27	27	24	38.3	6471800000	125	4	5	16	19	39	42	14	12	22	20	26	27	ATP-dependent 6-phosphofructokinase, muscle type OS=Homo sapiens OX=9606 GN=PFKM PE=1 SV=2	P08237		1438
Q9NWY4	UPF0609 protein C4orf27	C4orf27	3.09764	NA	NA	1.84923	3.09764	NaN	19.3104	21.0445	21.1596	23.6796	22.408		4	4	4	15.3	152970000	11	1	1	1	1	4	3	1	2	3	2	4	4	Histone PARylation factor 1 OS=Homo sapiens OX=9606 GN=HPF1 PE=1 SV=2	Q9NWY4		324
Q96AX1	Vacuolar protein sorting-associated protein 33A	VPS33A	3.09566	-0.600882	3.09566	NA	2.02219	19.5217	18.4342	18.9209	NaN	22.6174	20.4564		7	7	7	18.1	99552000	11	1	0	1	0	5	4	3	1	3	0	5	7	Vacuolar protein sorting-associated protein 33A OS=Homo sapiens OX=9606 GN=VPS33A PE=1 SV=1	Q96AX1		1358
Q99598	Translin-associated protein X	TSNAX	3.09539	0.194214	3.09539	1.30419	3.00433	21.0808	20.1212	21.275	21.4254	24.1762	23.1256		7	7	7	40.3	265850000	15	1	0	2	1	7	4	3	1	2	4	7	5	Translin-associated protein X OS=Homo sapiens OX=9606 GN=TSNAX PE=1 SV=1	Q99598		1434
P24752	Acetyl-CoA acetyltransferase, mitochondrial	ACAT1	3.09519	NA	1.76488	0.483305	3.09519	21.2123	18.9413	NaN	19.4246	22.9772	22.0365		6	6	6	18	110370000	8	1	0	0	0	5	2	1	1	0	3	6	5	Acetyl-CoA acetyltransferase, mitochondrial OS=Homo sapiens OX=9606 GN=ACAT1 PE=1 SV=1	P24752		2860
O43251;Q9NWB1	RNA binding protein fox-1 homolog 2;RNA binding protein fox-1 homolog 1	RBFOX2;RBFOX1	3.08888	1.3108	2.57416	1.35205	3.08888	22.9919	22.3628	24.3027	23.7148	25.5661	25.4516		4	4	2	10.8	897010000	10	0	0	2	2	4	2	3	3	4	3	4	4	RNA binding protein fox-1 homolog 2 OS=Homo sapiens OX=9606 GN=RBFOX2 PE=1 SV=3;RNA binding protein fox-1 homolog 1 OS=Homo sapiens OX=9606 GN=RBFOX1 PE=1 SV=2	O43251;Q9NWB1		729
Q8WWC4	Uncharacterized protein C2orf47, mitochondrial	C2orf47	3.08847	-0.226702	1.40566	0.0256271	3.08847	22.5538	22.242	22.3271	22.2676	23.9594	25.3305		4	4	4	16.2	310390000	7	0	0	1	0	3	3	2	2	2	2	3	4	m-AAA protease-interacting protein 1, mitochondrial OS=Homo sapiens OX=9606 GN=MAIP1 PE=1 SV=1	Q8WWC4		1508
Q16891	MICOS complex subunit MIC60	IMMT	3.08607	0.969191	3.08607	1.58172	2.99444	23.9733	23.9482	24.9425	25.53	27.0594	26.9427		42	42	42	60.2	12839000000	177	10	9	23	25	54	56	19	19	27	31	41	38	MICOS complex subunit MIC60 OS=Homo sapiens OX=9606 GN=IMMT PE=1 SV=1	Q16891		1727
P53618	Coatomer subunit beta	COPB1	3.08093	0.858053	3.08093	1.66035	2.98486	23.7755	23.6167	24.6335	25.2771	26.8564	26.6016		30	30	30	41.1	6459500000	91	3	2	8	14	33	31	8	10	14	22	28	29	Coatomer subunit beta OS=Homo sapiens OX=9606 GN=COPB1 PE=1 SV=3	P53618		2456
O00217	NADH dehydrogenase [ubiquinone] iron-sulfur protein 8, mitochondrial	NDUFS8	3.07471	1.82446	2.87527	1.20316	3.07471	21.056	21.5176	22.8805	22.7208	23.9313	24.5923		5	5	5	29	354620000	17	0	0	4	2	5	6	2	2	4	3	4	4	NADH dehydrogenase [ubiquinone] iron-sulfur protein 8, mitochondrial OS=Homo sapiens OX=9606 GN=NDUFS8 PE=1 SV=1	O00217		1322
P08238	Heat shock protein HSP 90-beta	HSP90AB1	3.07194	0.367388	3.07194	0.956957	2.99142	27.476	27.4408	27.8434	28.3977	30.5479	30.4322		43	43	22	56.1	52089000000	309	21	24	29	33	96	106	27	30	29	31	42	43	Heat shock protein HSP 90-beta OS=Homo sapiens OX=9606 GN=HSP90AB1 PE=1 SV=4	P08238;Q58FF7		3427
Q8N4Q1	Mitochondrial intermembrane space import and assembly protein 40	CHCHD4	3.07078	NA	3.07078	NA	NA	21.7464	NaN	NaN	22.7196	24.8171	24.6338		2	2	2	16.9	202050000	9	0	0	1	2	3	3	1	0	1	1	2	1	Mitochondrial intermembrane space import and assembly protein 40 OS=Homo sapiens OX=9606 GN=CHCHD4 PE=1 SV=1	Q8N4Q1		79
Q9H1A7;Q9GZM3;P52435	DNA-directed RNA polymerase II subunit RPB11-b2;DNA-directed RNA polymerase II subunit RPB11-b1;DNA-directed RNA polymerase II subunit RPB11-a	POLR2J3;POLR2J2;POLR2J	3.06749	-0.199739	2.34629	0.395933	3.06749	19.3166	18.8966	19.1169	19.2926	21.6629	21.9641		2	2	2	27.8	34231000	4	0	0	0	1	2	1	1	2	1	2	2	1	DNA-directed RNA polymerase II subunit RPB11-b2 OS=Homo sapiens OX=9606 GN=POLR2J3 PE=3 SV=1;DNA-directed RNA polymerase II subunit RPB11-b1 OS=Homo sapiens OX=9606 GN=POLR2J2 PE=1 SV=2;DNA-directed RNA polymerase II subunit RPB11-a OS=Homo sapiens OX=9606	Q9H1A7;Q9GZM3;P52435		501
O00767	Acyl-CoA desaturase	SCD	3.05839	NA	3.05839	-0.812193	2.70928	22.2638	23.2439	NaN	22.4317	25.3222	25.9532		8	8	8	34.3	763720000	14	0	1	0	0	5	8	4	3	1	4	7	8	Acyl-CoA desaturase OS=Homo sapiens OX=9606 GN=SCD PE=1 SV=2	O00767		296
O75251	NADH dehydrogenase [ubiquinone] iron-sulfur protein 7, mitochondrial	NDUFS7	3.05509	0.469391	2.44299	0.105076	3.05509	23.2761	23.5626	23.7455	23.6676	25.7191	26.6176		5	5	5	18.8	1112000000	14	1	1	1	1	6	4	2	2	2	2	5	5	NADH dehydrogenase [ubiquinone] iron-sulfur protein 7, mitochondrial OS=Homo sapiens OX=9606 GN=NDUFS7 PE=1 SV=3	O75251		1379
Q8NBX0	Saccharopine dehydrogenase-like oxidoreductase	SCCPDH	3.04803	-0.462469	2.19234	1.97501	3.04803	21.6813	20.8432	21.2188	22.8182	23.8736	23.8912		6	6	6	27	303710000	15	0	0	0	3	5	7	4	3	3	4	5	6	Saccharopine dehydrogenase-like oxidoreductase OS=Homo sapiens OX=9606 GN=SCCPDH PE=1 SV=1	Q8NBX0		718
Q66K74	Microtubule-associated protein 1S;MAP1S heavy chain;MAP1S light chain	MAP1S	3.04157	1.2905	3.04157	1.59622	2.64284	21.3464	21.9509	22.6369	23.5471	24.388	24.5937		15	15	15	20.8	815070000	27	2	1	2	5	7	10	5	3	8	6	14	15	Microtubule-associated protein 1S OS=Homo sapiens OX=9606 GN=MAP1S PE=1 SV=2	Q66K74		3236
Q9BQT8	Mitochondrial 2-oxodicarboxylate carrier	SLC25A21	3.04002	1.31355	3.04002	NA	NA	20.583	NaN	21.8965	22.3363	23.623	23.6678		3	3	3	11	153950000	8	1	0	1	1	2	3	1	0	2	1	2	3	Mitochondrial 2-oxodicarboxylate carrier OS=Homo sapiens OX=9606 GN=SLC25A21 PE=1 SV=1	Q9BQT8		282
Q9BVA1	Tubulin beta-2B chain	TUBB2B	3.03561	1.45223	3.03561	0.625742	3.0132	24.2136	24.3269	25.6659	24.9526	27.2493	27.3401		23	5	1	60.9	4470700000	60	4	5	9	7	17	18	5	5	5	5	5	5	Tubulin beta-2B chain OS=Homo sapiens OX=9606 GN=TUBB2B PE=1 SV=1	Q9BVA1		1807
Q8N122	Regulatory-associated protein of mTOR	RPTOR	3.03463	1.51521	3.03463	NA	NA	20.2938	NaN	21.809	20.367	23.3284	23.613		12	12	12	12.1	352010000	13	0	0	0	0	6	7	3	2	5	3	11	10	Regulatory-associated protein of mTOR OS=Homo sapiens OX=9606 GN=RPTOR PE=1 SV=1	Q8N122		906
P05023	Sodium/potassium-transporting ATPase subunit alpha-1	ATP1A1	3.03225	0.74555	3.03225	1.06849	2.66797	24.7823	25.0151	25.5278	26.0836	27.8145	27.683		40	40	27	40.7	19342000000	214	11	14	24	26	72	67	22	27	30	33	38	40	Sodium/potassium-transporting ATPase subunit alpha-1 OS=Homo sapiens OX=9606 GN=ATP1A1 PE=1 SV=1	P05023;P50993;Q13733;P20648		1341
Q8TEX9	Importin-4	IPO4	3.02774	0.856379	2.5976	1.71766	3.02774	23.3484	22.9911	24.2048	24.7087	25.946	26.0188		26	26	26	33.5	3380300000	102	5	3	9	15	32	38	13	8	20	20	25	23	Importin-4 OS=Homo sapiens OX=9606 GN=IPO4 PE=1 SV=2	Q8TEX9		3173
Q96SK2	Transmembrane protein 209	TMEM209	3.02547	1.11763	2.72949	1.62443	3.02547	21.3329	21.2339	22.4506	22.8583	24.0624	24.2593		11	11	11	35.3	533950000	27	0	0	2	2	11	12	3	4	7	4	11	10	Transmembrane protein 209 OS=Homo sapiens OX=9606 GN=TMEM209 PE=1 SV=2	Q96SK2		1500
P20020	Plasma membrane calcium-transporting ATPase 1	ATP2B1	3.01954	1.05019	2.61891	1.4418	3.01954	21.5152	20.9221	22.5654	22.3639	24.1341	23.9416		15	15	9	19.3	623550000	42	1	0	4	4	14	19	4	3	6	5	13	15	Plasma membrane calcium-transporting ATPase 1 OS=Homo sapiens OX=9606 GN=ATP2B1 PE=1 SV=4	P20020;Q16720;Q01814		2159
Q9Y3T9	Nucleolar complex protein 2 homolog	NOC2L	3.01726	1.2916	2.78377	1.91311	3.01726	23.5439	23.3408	24.8355	25.2539	26.3277	26.3581		17	17	17	20.6	3246900000	80	4	3	13	14	21	25	9	8	15	15	17	16	Nucleolar complex protein 2 homolog OS=Homo sapiens OX=9606 GN=NOC2L PE=1 SV=4	Q9Y3T9		585
O15027	Protein transport protein Sec16A	SEC16A	3.0169	1.31349	3.0169	1.11666	2.27966	21.9485	22.6953	23.262	23.812	24.9654	24.975		30	30	30	23.2	1282400000	68	3	5	4	9	20	27	7	7	10	14	24	28	Protein transport protein Sec16A OS=Homo sapiens OX=9606 GN=SEC16A PE=1 SV=4	O15027		1386
Q9BQ67	Glutamate-rich WD repeat-containing protein 1	GRWD1	3.00669	0.603939	-0.722868	3.00669	1.25608	22.4476	21.5731	23.0515	24.5798	21.7247	22.8292		4	4	4	11.2	223720000	12	2	0	2	2	2	4	3	2	3	4	2	3	Glutamate-rich WD repeat-containing protein 1 OS=Homo sapiens OX=9606 GN=GRWD1 PE=1 SV=1	Q9BQ67		1610
Q9BVG4	Protein PBDC1	PBDC1	3.00641	NA	NA	0.313486	3.00641	NaN	19.526	20.1618	19.8395	23.1111	22.5324		2	2	2	24	67295000	3	0	0	0	0	2	1	0	1	2	2	2	2	Protein PBDC1 OS=Homo sapiens OX=9606 GN=PBDC1 PE=1 SV=1	Q9BVG4		3419
Q15645	Pachytene checkpoint protein 2 homolog	TRIP13	3.00275	0.892408	3.00275	1.14779	2.84755	22.5633	22.1671	23.4558	23.3149	25.5661	25.0147		12	12	12	30.8	1124500000	29	1	0	2	2	12	12	3	4	6	6	12	11	Pachytene checkpoint protein 2 homolog OS=Homo sapiens OX=9606 GN=TRIP13 PE=1 SV=2	Q15645		2309
Q96GD4	Aurora kinase B	AURKB	2.99884	0.218376	1.79839	0.823187	2.99884	21.335	21.2416	21.5534	22.0648	23.1334	24.2405		6	6	5	20.1	214590000	8	0	0	1	0	3	4	2	1	2	3	5	5	Aurora kinase B OS=Homo sapiens OX=9606 GN=AURKB PE=1 SV=3	Q96GD4		397
Q14318	Peptidyl-prolyl cis-trans isomerase FKBP8	FKBP8	2.99881	0.922728	2.5552	1.33627	2.99881	22.8606	22.4687	23.7834	23.805	25.4158	25.4675		8	8	8	27.4	1492200000	32	2	2	4	5	10	9	4	2	3	5	7	8	Peptidyl-prolyl cis-trans isomerase FKBP8 OS=Homo sapiens OX=9606 GN=FKBP8 PE=1 SV=2	Q14318		3124
Q14139	Ubiquitin conjugation factor E4 A	UBE4A	2.99559	1.27026	2.99559	1.32475	2.96866	20.8761	21.0388	22.1463	22.3635	23.8716	24.0074		14	14	14	19.6	503770000	29	1	0	2	3	10	13	3	3	7	7	13	13	Ubiquitin conjugation factor E4 A OS=Homo sapiens OX=9606 GN=UBE4A PE=1 SV=2	Q14139		3114
Q9NX20	39S ribosomal protein L16, mitochondrial	MRPL16	2.99403	2.27018	2.99403	1.35552	1.78307	21.6168	22.5435	23.887	23.899	24.6108	24.3266		6	6	6	21.5	606600000	22	1	2	3	4	5	7	1	3	5	5	6	6	39S ribosomal protein L16, mitochondrial OS=Homo sapiens OX=9606 GN=MRPL16 PE=1 SV=1	Q9NX20		2112
Q96D09	G-protein coupled receptor-associated sorting protein 2	GPRASP2	2.99039	NA	NA	1.44671	2.99039	NaN	19.0029	21.0478	20.4496	23.6472	21.9933		7	7	7	15.5	110770000	11	0	0	1	2	6	2	0	1	1	2	6	4	G-protein coupled receptor-associated sorting protein 2 OS=Homo sapiens OX=9606 GN=GPRASP2 PE=1 SV=1	Q96D09;Q5JY77		1004
O96005	Cleft lip and palate transmembrane protein 1	CLPTM1	2.98275	0.777885	2.98275	1.22938	2.84879	21.8787	21.6747	22.6566	22.9041	24.8615	24.5235		8	8	8	20.3	603980000	18	0	0	1	2	7	8	2	2	2	3	7	8	Cleft lip and palate transmembrane protein 1 OS=Homo sapiens OX=9606 GN=CLPTM1 PE=1 SV=1	O96005		3121
O95674	Phosphatidate cytidylyltransferase 2	CDS2	2.9809	0.463266	2.9809	NA	NA	21.5996	NaN	22.0629	22.5772	24.5805	25.2225		6	6	6	19.8	690420000	16	0	0	1	2	6	7	1	0	2	4	6	6	Phosphatidate cytidylyltransferase 2 OS=Homo sapiens OX=9606 GN=CDS2 PE=1 SV=1	O95674		981
Q9Y2I1	Nischarin	NISCH	2.97964	-0.222872	2.97964	-0.0434055	2.77264	19.306	19.6427	19.0831	19.5993	22.2857	22.4153		6	6	6	6.7	84844000	8	0	0	0	0	3	5	1	1	1	1	3	6	Nischarin OS=Homo sapiens OX=9606 GN=NISCH PE=1 SV=3	Q9Y2I1		63
Q96T51	RUN and FYVE domain-containing protein 1	RUFY1	2.96956	-0.0472279	2.36511	1.20366	2.96956	22.3283	21.532	22.281	22.7356	24.6934	24.5015		3	3	3	4.9	304120000	6	0	0	1	0	2	3	1	1	2	2	3	3	RUN and FYVE domain-containing protein 1 OS=Homo sapiens OX=9606 GN=RUFY1 PE=1 SV=2	Q96T51		3012
P13498	Cytochrome b-245 light chain	CYBA	2.96406	0.0207882	2.81579	0.499655	2.96406	22.7046	22.3828	22.7254	22.8824	25.5204	25.3469		2	2	2	12.8	709610000	12	1	0	2	2	4	3	2	2	2	2	2	2	Cytochrome b-245 light chain OS=Homo sapiens OX=9606 GN=CYBA PE=1 SV=3	P13498		1953
P53007	Tricarboxylate transport protein, mitochondrial	SLC25A1	2.96233	1.45796	2.96233	0.533676	2.84182	21.9195	22.0333	23.3774	22.5669	24.8818	24.8751		7	7	7	31.5	767350000	28	1	1	3	3	9	11	3	3	4	4	6	7	Tricarboxylate transport protein, mitochondrial OS=Homo sapiens OX=9606 GN=SLC25A1 PE=1 SV=2	P53007		130
Q9H9B4	Sideroflexin-1	SFXN1	2.96061	0.679729	2.80015	1.06458	2.96061	25.9203	25.6799	26.6	26.7445	28.7204	28.6405		14	14	14	54.7	13391000000	113	9	10	11	15	34	34	8	11	12	11	14	13	Sideroflexin-1 OS=Homo sapiens OX=9606 GN=SFXN1 PE=1 SV=4	Q9H9B4		2778
Q02978	Mitochondrial 2-oxoglutarate/malate carrier protein	SLC25A11	2.95221	0.929081	2.95221	1.33853	2.75904	24.9805	25.0184	25.9096	26.3569	27.9328	27.7774		19	19	19	67.8	5901900000	89	6	8	9	10	26	30	9	8	16	15	19	19	Mitochondrial 2-oxoglutarate/malate carrier protein OS=Homo sapiens OX=9606 GN=SLC25A11 PE=1 SV=3	Q02978		549
P78381	UDP-galactose translocator	SLC35A2	2.94882	NA	NA	0.364065	2.94882	NaN	19.3819	21.2323	19.7459	22.3626	22.3307		2	2	2	10.9	51789000	4	0	0	1	0	1	2	0	1	1	1	1	2	UDP-galactose translocator OS=Homo sapiens OX=9606 GN=SLC35A2 PE=1 SV=1	P78381		480
Q96SZ6	CDK5 regulatory subunit-associated protein 1	CDK5RAP1	2.94505	1.09812	2.94505	-0.661324	1.1457	20.3772	21.288	21.4753	20.6267	23.3222	22.4337		5	5	5	11.6	133840000	12	0	0	1	2	4	5	2	1	3	4	4	5	CDK5 regulatory subunit-associated protein 1 OS=Homo sapiens OX=9606 GN=CDK5RAP1 PE=1 SV=2	Q96SZ6		1093
P34897	Serine hydroxymethyltransferase, mitochondrial	SHMT2	2.92994	0.710838	2.92994	1.00811	1.81149	19.7605	20.0804	20.4713	21.0885	22.6904	21.8919		6	6	6	19.6	139760000	7	0	0	0	0	5	2	1	1	3	3	6	6	Serine hydroxymethyltransferase, mitochondrial OS=Homo sapiens OX=9606 GN=SHMT2 PE=1 SV=3	P34897		255
P04049	RAF proto-oncogene serine/threonine-protein kinase	RAF1	2.92776	1.49821	2.92776	-0.368736	1.7045	20.1822	21.3079	21.6804	20.9391	23.1099	23.0124		9	9	8	26.5	178190000	13	0	0	2	2	5	4	1	1	3	4	5	6	RAF proto-oncogene serine/threonine-protein kinase OS=Homo sapiens OX=9606 GN=RAF1 PE=1 SV=1	P04049;P15056		1875
Q8N9T8	Protein KRI1 homolog	KRI1	2.92739	2.92739	2.16659	2.87388	0.998486	19.2593	20.4485	22.1867	23.3224	21.4259	21.447		7	7	7	15.9	157360000	16	0	1	5	6	2	2	1	2	5	6	5	5	Protein KRI1 homolog OS=Homo sapiens OX=9606 GN=KRI1 PE=1 SV=3	Q8N9T8		1697
O00154	Cytosolic acyl coenzyme A thioester hydrolase	ACOT7	2.92488	0.157833	2.92488	-0.226995	2.43136	22.1595	22.854	22.3174	22.627	25.0844	25.2853		7	7	7	24.2	843580000	24	0	1	1	3	10	9	3	4	3	5	7	7	Cytosolic acyl coenzyme A thioester hydrolase OS=Homo sapiens OX=9606 GN=ACOT7 PE=1 SV=3	O00154		1862
O75380	NADH dehydrogenase [ubiquinone] iron-sulfur protein 6, mitochondrial	NDUFS6	2.91834	0.368298	1.62187	-0.535402	2.91834	22.3422	21.9254	22.7105	21.3899	23.9641	24.8437		4	4	4	38.7	360830000	10	1	0	1	0	4	4	1	1	1	1	3	4	NADH dehydrogenase [ubiquinone] iron-sulfur protein 6, mitochondrial OS=Homo sapiens OX=9606 GN=NDUFS6 PE=1 SV=1	O75380		3221
Q5VYK3	Proteasome-associated protein ECM29 homolog	ECM29	2.91827	0.645094	2.91827	0.703064	2.67872	24.728	25.001	25.3731	25.704	27.6462	27.6797		45	45	45	34.7	4467400000	118	0	1	7	9	54	47	11	12	22	29	42	41	Proteasome adapter and scaffold protein ECM29 OS=Homo sapiens OX=9606 GN=ECPAS PE=1 SV=2	Q5VYK3		999
Q9Y4C2	TRPM8 channel-associated factor 1	TCAF1	2.91756	1.91618	2.91756	0.915155	2.53871	21.7764	22.5699	23.6925	23.4851	24.6939	25.1086		17	17	17	26	1138000000	41	0	2	4	5	18	12	9	11	12	11	17	14	TRPM8 channel-associated factor 1 OS=Homo sapiens OX=9606 GN=TCAF1 PE=1 SV=3	Q9Y4C2		3292
O14828	Secretory carrier-associated membrane protein 3	SCAMP3	2.91178	-0.29644	2.30914	-0.0315876	2.91178	24.5904	24.2497	24.294	24.2181	26.8995	27.1614		13	13	13	41.5	4779500000	74	5	5	5	7	28	24	8	7	9	10	13	13	Secretory carrier-associated membrane protein 3 OS=Homo sapiens OX=9606 GN=SCAMP3 PE=1 SV=3	O14828		36
P49821	NADH dehydrogenase [ubiquinone] flavoprotein 1, mitochondrial	NDUFV1	2.91031	1.07981	2.91031	1.36248	2.41114	22.2128	22.5942	23.2926	23.9567	25.1231	25.0053		12	12	12	30	1125300000	31	2	2	1	2	11	13	5	4	9	6	12	12	NADH dehydrogenase [ubiquinone] flavoprotein 1, mitochondrial OS=Homo sapiens OX=9606 GN=NDUFV1 PE=1 SV=4	P49821		3381
O43747	AP-1 complex subunit gamma-1	AP1G1	2.90728	-0.0181103	2.90728	NA	NA	18.438	NaN	18.4199	19.6325	21.3453	21.9437		3	3	3	6.2	40060000	6	0	0	0	1	2	3	1	0	2	1	2	3	AP-1 complex subunit gamma-1 OS=Homo sapiens OX=9606 GN=AP1G1 PE=1 SV=5	O43747		2669
P40938	Replication factor C subunit 3	RFC3	2.90358	0.28507	2.51757	1.55707	2.90358	22.1634	21.6334	22.4484	23.1905	24.6809	24.537		11	11	11	40.7	1022700000	32	1	1	2	3	10	15	4	3	5	5	10	10	Replication factor C subunit 3 OS=Homo sapiens OX=9606 GN=RFC3 PE=1 SV=2	P40938		1581
P46459	Vesicle-fusing ATPase	NSF	2.89903	0.607262	2.89903	0.184908	2.13582	22.2099	22.7875	22.8172	22.9724	25.109	24.9233		19	19	18	30.2	1394000000	42	2	3	3	3	15	16	5	6	13	10	19	18	Vesicle-fusing ATPase OS=Homo sapiens OX=9606 GN=NSF PE=1 SV=3	P46459		2368
Q9NRG9	Aladin	AAAS	2.893	1.00333	2.893	0.510517	2.74984	22.3455	22.7093	23.3488	23.2199	25.2385	25.4592		13	13	13	34.4	1757200000	54	3	2	8	9	16	16	6	6	8	10	12	12	Aladin OS=Homo sapiens OX=9606 GN=AAAS PE=1 SV=1	Q9NRG9		66
P54136	Arginine--tRNA ligase, cytoplasmic	RARS	2.88656	0.943439	2.88656	1.11748	2.60267	23.8279	23.9098	24.7714	25.0272	26.7145	26.5124		30	30	30	45.8	8358200000	122	8	6	15	11	39	43	12	13	21	23	25	28	Arginine--tRNA ligase, cytoplasmic OS=Homo sapiens OX=9606 GN=RARS1 PE=1 SV=2	P54136		816
Q8WVX9	Fatty acyl-CoA reductase 1	FAR1	2.88601	1.59648	2.56985	2.14103	2.88601	21.5212	21.7651	23.1177	23.9061	24.091	24.6511		16	16	16	37.7	857930000	35	0	1	4	6	11	13	5	5	8	10	14	14	Fatty acyl-CoA reductase 1 OS=Homo sapiens OX=9606 GN=FAR1 PE=1 SV=1	Q8WVX9		2564
Q9BVK2	Probable dolichyl pyrophosphate Glc1Man9GlcNAc2 alpha-1,3-glucosyltransferase	ALG8	2.88577	1.87263	2.88577	1.93689	2.82327	20.8426	21.0977	22.7152	23.0346	23.7284	23.921		2	2	2	5.1	141650000	5	0	0	1	1	1	2	1	1	1	2	2	2	Probable dolichyl pyrophosphate Glc1Man9GlcNAc2 alpha-1,3-glucosyltransferase OS=Homo sapiens OX=9606 GN=ALG8 PE=1 SV=2	Q9BVK2		2013
Q8N335	Glycerol-3-phosphate dehydrogenase 1-like protein	GPD1L	2.88344	0.351347	2.88344	NA	NA	18.6088	NaN	18.9602	18.5007	21.4923	23.6344		6	6	6	24.8	149590000	9	0	0	0	0	3	6	1	0	1	1	4	6	Glycerol-3-phosphate dehydrogenase 1-like protein OS=Homo sapiens OX=9606 GN=GPD1L PE=1 SV=1	Q8N335		1530
Q13895	Bystin	BYSL	2.88266	0.203903	2.10805	1.60827	2.88266	23.5088	22.473	23.7127	24.0812	25.6169	25.3556		19	19	19	55.6	1293400000	54	2	2	9	7	17	17	6	4	12	10	17	16	Bystin OS=Homo sapiens OX=9606 GN=BYSL PE=1 SV=3	Q13895		61
Q13555	Calcium/calmodulin-dependent protein kinase type II subunit gamma	CAMK2G	2.87795	0.981619	2.87795	NA	2.18764	19.9973	19.674	20.9789	NaN	22.8752	21.8616		6	5	5	18.6	76938000	8	0	0	0	0	5	3	1	1	2	0	5	3	Calcium/calmodulin-dependent protein kinase type II subunit gamma OS=Homo sapiens OX=9606 GN=CAMK2G PE=1 SV=4	Q13555;Q13554		86
Q9Y3D0	Mitotic spindle-associated MMXD complex subunit MIP18	FAM96B	2.87744	1.57159	2.87744	0.556026	2.66978	22.8932	23.1959	24.4648	23.752	25.7707	25.8657		3	3	3	39.3	728990000	14	1	1	2	1	3	6	1	1	2	2	3	3	Cytosolic iron-sulfur assembly component 2B OS=Homo sapiens OX=9606 GN=CIAO2B PE=1 SV=1	Q9Y3D0		691
Q9UG56	Phosphatidylserine decarboxylase proenzyme;Phosphatidylserine decarboxylase alpha chain;Phosphatidylserine decarboxylase beta chain	PISD	2.86893	NA	0.778961	1.11092	2.86893	19.9278	19.4024	NaN	20.5134	20.7067	22.2714		3	3	3	8.3	52256000	3	0	0	0	0	0	3	2	1	0	1	3	3	Phosphatidylserine decarboxylase proenzyme, mitochondrial OS=Homo sapiens OX=9606 GN=PISD PE=2 SV=4	Q9UG56		1746
P07437	Tubulin beta chain	TUBB	2.86506	1.16862	2.40536	0.81706	2.86506	29.1352	28.9092	30.3038	29.7263	31.5405	31.7743		23	6	5	61	95558000000	276	18	18	31	34	91	84	5	6	6	6	6	6	Tubulin beta chain OS=Homo sapiens OX=9606 GN=TUBB PE=1 SV=2	P07437;A6NNZ2;CON__ENSEMBL:ENSBTAP00000025008;Q9H4B7		1753
Q96HW7	Integrator complex subunit 4	INTS4	2.86362	1.47562	2.66297	1.08205	2.86362	19.5124	19.8808	20.988	20.9629	22.1754	22.7445		9	9	9	15.9	171240000	15	1	0	2	0	4	8	2	2	5	4	8	9	Integrator complex subunit 4 OS=Homo sapiens OX=9606 GN=INTS4 PE=1 SV=2	Q96HW7		876
O95831	Apoptosis-inducing factor 1, mitochondrial	AIFM1	2.86312	1.31049	2.86312	1.06381	2.62902	23.9589	24.1425	25.2694	25.2063	26.822	26.7715		20	20	20	43.7	3937500000	59	1	2	7	8	20	21	11	8	15	17	20	20	Apoptosis-inducing factor 1, mitochondrial OS=Homo sapiens OX=9606 GN=AIFM1 PE=1 SV=1	O95831		1477
Q9NTJ3	Structural maintenance of chromosomes protein 4	SMC4	2.86055	0.878586	2.86055	0.976196	2.80141	23.873	23.9298	24.7515	24.906	26.7335	26.7312		37	37	37	37.8	3454400000	80	4	4	8	7	29	28	7	7	19	21	32	29	Structural maintenance of chromosomes protein 4 OS=Homo sapiens OX=9606 GN=SMC4 PE=1 SV=2	Q9NTJ3		1238
Q9NXW2	DnaJ homolog subfamily B member 12	DNAJB12	2.84768	0.350157	2.84768	1.60394	2.64625	21.437	21.3789	21.7872	22.9828	24.2847	24.0251		9	9	9	38.4	587940000	21	1	2	1	3	7	7	3	4	5	7	9	9	DnaJ homolog subfamily B member 12 OS=Homo sapiens OX=9606 GN=DNAJB12 PE=1 SV=5	Q9NXW2		279
O95163	Elongator complex protein 1	IKBKAP	2.84361	0.644577	2.84361	0.568972	1.98333	20.4832	21.3452	21.1277	21.9142	23.3268	23.3286		19	19	19	22.3	526910000	45	1	2	6	7	14	15	4	7	6	10	16	17	Elongator complex protein 1 OS=Homo sapiens OX=9606 GN=ELP1 PE=1 SV=3	O95163		291
Q9P2W9	Syntaxin-18	STX18	2.84188	2.84188	2.17792	0.749731	1.15892	19.9658	20.0815	22.8077	20.8312	22.1437	21.2404		5	5	5	19.4	133550000	8	0	0	1	0	3	4	1	1	2	3	5	4	Syntaxin-18 OS=Homo sapiens OX=9606 GN=STX18 PE=1 SV=1	Q9P2W9		2933
Q14566	DNA replication licensing factor MCM6	MCM6	2.841	0.123541	2.40529	1.01091	2.841	23.0717	22.8099	23.1952	23.8208	25.477	25.6509		24	24	24	31.7	1840000000	49	1	1	3	2	23	19	9	7	10	9	23	21	DNA replication licensing factor MCM6 OS=Homo sapiens OX=9606 GN=MCM6 PE=1 SV=1	Q14566		1218
Q7L0J3	Synaptic vesicle glycoprotein 2A	SV2A	2.83911	0.918062	2.72656	0.111872	2.83911	21.5557	21.6317	22.4738	21.7436	24.2823	24.4709		5	5	5	8.1	365940000	11	0	1	2	2	3	3	1	1	2	2	5	5	Synaptic vesicle glycoprotein 2A OS=Homo sapiens OX=9606 GN=SV2A PE=1 SV=1	Q7L0J3		1011
Q2M389	WASH complex subunit 7	KIAA1033	2.83655	1.37503	0.911133	1.9354	2.83655	19.8907	18.7829	21.2657	20.7183	20.8018	21.6195		6	6	6	9.1	74324000	10	0	0	2	2	3	3	2	1	4	4	6	5	WASH complex subunit 4 OS=Homo sapiens OX=9606 GN=WASHC4 PE=1 SV=2	Q2M389		29
Q9UH62	Armadillo repeat-containing X-linked protein 3	ARMCX3	2.83421	0.544451	1.58002	1.28195	2.83421	20.4108	20.2776	20.9552	21.5596	21.9908	23.1119		5	5	5	18.7	133030000	7	0	0	0	2	2	3	1	2	3	3	4	4	Armadillo repeat-containing X-linked protein 3 OS=Homo sapiens OX=9606 GN=ARMCX3 PE=1 SV=1	Q9UH62		966
Q9UBD5	Origin recognition complex subunit 3	ORC3	2.82557	2.02663	2.77964	-0.242878	2.82557	19.4803	20.1488	21.5069	19.9059	22.2599	22.9744		7	7	7	15	139110000	11	0	0	2	0	5	4	3	2	3	4	7	6	Origin recognition complex subunit 3 OS=Homo sapiens OX=9606 GN=ORC3 PE=1 SV=1	Q9UBD5		2764
Q9NPL8	Complex I assembly factor TIMMDC1, mitochondrial	TIMMDC1	2.82048	0.720055	2.82048	0.674686	1.96661	21.6421	22.3879	22.3621	23.0626	24.4626	24.3545		11	11	11	39.3	798020000	25	2	1	1	2	9	10	4	3	6	6	11	11	Complex I assembly factor TIMMDC1, mitochondrial OS=Homo sapiens OX=9606 GN=TIMMDC1 PE=1 SV=2	Q9NPL8		1296
P61009	Signal peptidase complex subunit 3	SPCS3	2.81916	0.827337	2.81916	0.0854874	2.19702	23.2357	23.6633	24.063	23.7488	26.0548	25.8603		4	4	4	21.7	1243600000	19	0	2	4	4	4	5	2	3	4	4	4	4	Signal peptidase complex subunit 3 OS=Homo sapiens OX=9606 GN=SPCS3 PE=1 SV=1	P61009		835
Q9UJX3	Anaphase-promoting complex subunit 7	ANAPC7	2.81849	1.15282	2.81849	1.6934	2.67456	22.0212	21.7931	23.174	23.4865	24.8397	24.4677		14	14	14	28.4	1007300000	43	0	3	7	5	15	13	5	7	12	10	13	14	Anaphase-promoting complex subunit 7 OS=Homo sapiens OX=9606 GN=ANAPC7 PE=1 SV=4	Q9UJX3		1488
O75844	CAAX prenyl protease 1 homolog	ZMPSTE24	2.81775	0.0327301	2.81775	NA	NA	21.6574	NaN	21.6902	22.0528	24.4752	24.5454		4	4	4	12.2	276120000	11	1	1	1	2	4	2	2	1	2	3	4	3	CAAX prenyl protease 1 homolog OS=Homo sapiens OX=9606 GN=ZMPSTE24 PE=1 SV=2	O75844		2127
Q15738	Sterol-4-alpha-carboxylate 3-dehydrogenase, decarboxylating	NSDHL	2.81547	1.28375	2.81547	0.716415	2.33676	23.3765	23.7198	24.6603	24.4363	26.192	26.0566		12	12	12	42.1	1637400000	35	1	1	3	2	15	13	4	3	5	6	12	11	Sterol-4-alpha-carboxylate 3-dehydrogenase, decarboxylating OS=Homo sapiens OX=9606 GN=NSDHL PE=1 SV=2	Q15738		2373
Q8NB90	Spermatogenesis-associated protein 5	SPATA5	2.81499	NA	NA	0.673798	2.81499	NaN	20.7029	22.9323	21.3767	23.909	23.5179		17	16	16	28.8	344850000	21	0	0	3	1	8	9	0	2	6	4	13	13	ATPase family protein 2 homolog OS=Homo sapiens OX=9606 GN=SPATA5 PE=1 SV=3	Q8NB90		1614
P56192	Methionine--tRNA ligase, cytoplasmic	MARS	2.81453	0.908014	2.57857	1.37618	2.81453	24.9131	24.6702	25.8211	26.0464	27.4917	27.4847		32	32	32	37.3	9801500000	123	5	6	14	15	40	43	15	12	18	22	30	28	Methionine--tRNA ligase, cytoplasmic OS=Homo sapiens OX=9606 GN=MARS1 PE=1 SV=2	P56192		1736
Q9Y6G9	Cytoplasmic dynein 1 light intermediate chain 1	DYNC1LI1	2.81249	1.11308	2.71238	1.57548	2.81249	23.5465	23.4033	24.6596	24.9788	26.2589	26.2158		23	23	23	54.5	3854700000	76	2	2	6	10	28	28	11	10	15	17	22	22	Cytoplasmic dynein 1 light intermediate chain 1 OS=Homo sapiens OX=9606 GN=DYNC1LI1 PE=1 SV=3	Q9Y6G9		1848
P07195	L-lactate dehydrogenase B chain	LDHB	2.81243	0.849403	2.81243	1.14131	2.52991	22.1083	22.1971	22.9577	23.3384	24.9207	24.727		9	9	9	30.2	819030000	20	1	2	3	4	4	6	3	4	7	7	8	8	L-lactate dehydrogenase B chain OS=Homo sapiens OX=9606 GN=LDHB PE=1 SV=2	P07195		2400
O95563	Mitochondrial pyruvate carrier 2	MPC2	2.8064	0.268353	1.29007	0.169695	2.8064	20.6828	20.7367	20.9511	20.9064	21.9728	23.5431		2	2	2	17.3	67895000	2	0	0	0	0	1	1	1	1	1	1	2	1	Mitochondrial pyruvate carrier 2 OS=Homo sapiens OX=9606 GN=MPC2 PE=1 SV=1	O95563		2333
P49721	Proteasome subunit beta type-2	PSMB2	2.80349	2.16106	2.80349	0.647633	2.30112	21.1616	22.5883	23.3226	23.2359	23.9651	24.8894		6	6	6	37.8	483600000	14	0	1	1	3	5	4	1	2	3	4	6	5	Proteasome subunit beta type-2 OS=Homo sapiens OX=9606 GN=PSMB2 PE=1 SV=1	P49721		945
P84085	ADP-ribosylation factor 5	ARF5	2.80087	-0.688499	2.46059	-0.315851	2.80087	22.4283	22.0887	21.7398	21.7729	24.8889	24.8896		6	2	2	48.3	212700000	3	0	0	1	0	1	1	1	1	2	1	1	1	ADP-ribosylation factor 5 OS=Homo sapiens OX=9606 GN=ARF5 PE=1 SV=2	P84085		2326
Q8N6R0	Methyltransferase-like protein 13	METTL13	2.78408	1.56515	2.47117	1.13892	2.78408	22.567	22.6432	24.1321	23.7821	25.0381	25.4272		13	13	13	26.5	940510000	33	0	0	5	5	10	13	4	5	10	8	12	12	eEF1A lysine and N-terminal methyltransferase OS=Homo sapiens OX=9606 GN=EEF1AKNMT PE=1 SV=1	Q8N6R0		1745
O14524	Transmembrane protein 194A	TMEM194A	2.78257	NA	2.78257	NA	NA	21.5486	NaN	NaN	22.3309	24.3312	23.689		2	2	2	3.4	202990000	4	0	0	0	0	2	2	1	0	0	1	2	2	Nuclear envelope integral membrane protein 1 OS=Homo sapiens OX=9606 GN=NEMP1 PE=1 SV=2	O14524		1094
Q9Y672	Dolichyl pyrophosphate Man9GlcNAc2 alpha-1,3-glucosyltransferase	ALG6	2.78256	-0.243402	1.99036	0.1061	2.78256	20.2411	19.5734	19.9977	19.6795	22.2315	22.356		2	2	2	4.1	51275000	5	0	0	1	0	2	2	1	1	1	2	2	2	Dolichyl pyrophosphate Man9GlcNAc2 alpha-1,3-glucosyltransferase OS=Homo sapiens OX=9606 GN=ALG6 PE=1 SV=2	Q9Y672		2965
Q15477	Helicase SKI2W	SKIV2L	2.77334	1.24162	2.77334	0.365582	2.53787	21.8263	22.1269	23.0679	22.4925	24.5996	24.6648		25	25	25	30.7	1136200000	64	2	2	4	5	25	26	7	9	10	11	23	23	Helicase SKI2W OS=Homo sapiens OX=9606 GN=SKIV2L PE=1 SV=3	Q15477		173
Q96ER3	Protein SAAL1	SAAL1	2.76753	NA	NA	2.2091	2.76753	NaN	19.1354	NaN	21.3445	21.0477	21.9029		3	3	3	9.7	43669000	7	0	0	0	0	3	4	0	1	0	1	3	3	Protein SAAL1 OS=Homo sapiens OX=9606 GN=SAAL1 PE=1 SV=2	Q96ER3		2250
P16615	Sarcoplasmic/endoplasmic reticulum calcium ATPase 2	ATP2A2	2.76029	1.04646	2.76029	1.4726	2.60789	25.7146	25.7782	26.761	27.2508	28.4749	28.3861		35	35	35	30.7	15968000000	191	11	15	26	29	53	57	22	21	25	27	34	33	Sarcoplasmic/endoplasmic reticulum calcium ATPase 2 OS=Homo sapiens OX=9606 GN=ATP2A2 PE=1 SV=1	P16615;O14983;Q93084		3319
Q9NTI5	Sister chromatid cohesion protein PDS5 homolog B	PDS5B	2.76013	1.50977	2.76013	1.51077	2.25369	22.902	23.3074	24.4118	24.8182	25.6621	25.5611		31	27	27	29.8	2078000000	75	1	2	12	11	23	26	7	9	16	20	27	26	Sister chromatid cohesion protein PDS5 homolog B OS=Homo sapiens OX=9606 GN=PDS5B PE=1 SV=1	Q9NTI5		1658
Q96P70	Importin-9	IPO9	2.75548	0.866611	2.43724	0.739731	2.75548	25.1071	24.8253	25.9737	25.565	27.5443	27.5808		23	23	23	28.3	6991700000	105	7	4	13	13	34	34	13	13	15	18	22	23	Importin-9 OS=Homo sapiens OX=9606 GN=IPO9 PE=1 SV=3	Q96P70		913
Q96T76	MMS19 nucleotide excision repair protein homolog	MMS19	2.75496	1.15082	2.75496	-0.109882	1.74523	21.8243	21.901	22.9751	21.7911	24.5792	23.6463		17	17	17	24.8	797610000	30	1	1	1	4	13	10	6	5	7	10	15	15	MMS19 nucleotide excision repair protein homolog OS=Homo sapiens OX=9606 GN=MMS19 PE=1 SV=2	Q96T76		877
Q5HYI8	Rab-like protein 3	RABL3	2.74917	0.891396	2.43505	1.70131	2.74917	21.7536	21.6242	22.645	23.3255	24.1887	24.3734		5	5	5	30.9	398740000	19	2	0	4	5	3	5	4	3	5	5	4	5	Rab-like protein 3 OS=Homo sapiens OX=9606 GN=RABL3 PE=1 SV=1	Q5HYI8		138
P33121	Long-chain-fatty-acid--CoA ligase 1	ACSL1	2.74717	2.12074	2.74717	0.214077	2.12196	20.7543	21.1833	22.875	21.3973	23.5014	23.3052		8	8	8	12.9	364870000	16	0	0	2	1	4	9	2	4	3	3	8	8	Long-chain-fatty-acid--CoA ligase 1 OS=Homo sapiens OX=9606 GN=ACSL1 PE=1 SV=1	P33121		644
Q9H936	Mitochondrial glutamate carrier 1	SLC25A22	2.747	0.264463	2.53293	1.34802	2.747	22.1295	21.5842	22.394	22.9322	24.6624	24.3312		12	12	12	32.5	797630000	39	2	3	4	8	10	12	4	6	6	9	9	11	Mitochondrial glutamate carrier 1 OS=Homo sapiens OX=9606 GN=SLC25A22 PE=1 SV=1	Q9H936;Q9H1K4		274
O75155	Cullin-associated NEDD8-dissociated protein 2	CAND2	2.74651	1.01826	1.93889	2.11018	2.74651	21.1502	19.9476	22.1685	22.0578	23.0891	22.6942		15	11	11	15.5	273480000	19	0	0	1	3	10	5	3	3	7	8	9	8	Cullin-associated NEDD8-dissociated protein 2 OS=Homo sapiens OX=9606 GN=CAND2 PE=1 SV=3	O75155		1664
P27694	Replication protein A 70 kDa DNA-binding subunit;Replication protein A 70 kDa DNA-binding subunit, N-terminally processed	RPA1	2.74004	2.74004	1.20824	-0.911257	0.714132	20.8375	21.5261	23.5775	20.6149	22.0457	22.2402		3	3	3	7.6	85559000	7	2	1	1	1	1	1	2	1	1	3	2	2	Replication protein A 70 kDa DNA-binding subunit OS=Homo sapiens OX=9606 GN=RPA1 PE=1 SV=2	P27694		2640
Q8WVC6	Dephospho-CoA kinase domain-containing protein	DCAKD	2.73766	NA	NA	1.84149	2.73766	NaN	20.8276	21.7109	22.6691	23.2106	23.5652		6	6	6	32	188680000	10	0	0	0	2	5	3	0	2	2	3	6	5	Dephospho-CoA kinase domain-containing protein OS=Homo sapiens OX=9606 GN=DCAKD PE=1 SV=1	Q8WVC6		1222
P07814	Bifunctional glutamate/proline--tRNA ligase;Glutamate--tRNA ligase;Proline--tRNA ligase	EPRS	2.73753	0.681404	2.54512	1.24782	2.73753	24.2611	24.1824	24.9425	25.4302	26.8062	26.9199		58	58	57	44.4	12656000000	254	16	18	30	35	79	76	27	27	36	41	56	56	Bifunctional glutamate/proline--tRNA ligase OS=Homo sapiens OX=9606 GN=EPRS1 PE=1 SV=5	P07814		776
Q8N163	Cell cycle and apoptosis regulator protein 2	CCAR2	2.73559	0.745066	2.45463	0.469721	2.73559	22.9077	23.0196	23.6527	23.4893	25.3623	25.7552		27	27	27	42.9	1976200000	79	2	4	8	8	28	29	12	9	16	16	25	26	Cell cycle and apoptosis regulator protein 2 OS=Homo sapiens OX=9606 GN=CCAR2 PE=1 SV=2	Q8N163		2589
Q9Y5Q8	General transcription factor 3C polypeptide 5	GTF3C5	2.73542	NA	NA	2.18892	2.73542	NaN	21.0337	22.7019	23.2226	23.0714	23.7691		8	8	8	20.8	317760000	20	0	1	2	4	6	7	1	2	7	7	8	8	General transcription factor 3C polypeptide 5 OS=Homo sapiens OX=9606 GN=GTF3C5 PE=1 SV=2	Q9Y5Q8		2677
Q92616	Translational activator GCN1	GCN1L1	2.73318	1.23924	2.73318	1.30307	2.55459	24.1864	24.4608	25.4256	25.7639	26.9196	27.0154		109	109	109	48.6	13132000000	336	14	15	41	44	101	121	38	43	68	75	98	105	eIF-2-alpha kinase activator GCN1 OS=Homo sapiens OX=9606 GN=GCN1 PE=1 SV=6	Q92616		92
P56385	ATP synthase subunit e, mitochondrial	ATP5I	2.7291	1.1782	2.7291	1.30799	2.432	22.641	23.1043	23.8192	24.4123	25.3701	25.5363		4	4	4	42	611950000	17	0	2	2	2	4	7	2	2	3	4	4	4	ATP synthase subunit e, mitochondrial OS=Homo sapiens OX=9606 GN=ATP5ME PE=1 SV=2	P56385		2104
Q92621	Nuclear pore complex protein Nup205	NUP205	2.72752	0.983227	2.61241	1.74172	2.72752	23.3893	23.1428	24.3725	24.8846	26.0017	25.8703		52	52	52	29.1	5910500000	150	7	3	15	25	50	50	22	20	32	33	49	51	Nuclear pore complex protein Nup205 OS=Homo sapiens OX=9606 GN=NUP205 PE=1 SV=3	Q92621		1439
Q13362	Serine/threonine-protein phosphatase 2A 56 kDa regulatory subunit gamma isoform	PPP2R5C	2.72586	2.36216	1.98502	0.634132	2.72586	19.6108	19.6536	21.9729	20.2877	21.5958	22.3794		5	4	4	12.6	85491000	10	0	0	1	2	3	4	1	1	1	3	4	4	Serine/threonine-protein phosphatase 2A 56 kDa regulatory subunit gamma isoform OS=Homo sapiens OX=9606 GN=PPP2R5C PE=1 SV=3	Q13362		83
Q53GQ0	Very-long-chain 3-oxoacyl-CoA reductase	HSD17B12	2.72332	0.950752	2.72332	1.00784	2.24156	24.0366	24.2199	24.9873	25.2278	26.7599	26.4615		12	12	12	45.5	2124000000	46	2	1	3	4	17	19	5	5	7	8	10	12	Very-long-chain 3-oxoacyl-CoA reductase OS=Homo sapiens OX=9606 GN=HSD17B12 PE=1 SV=2	Q53GQ0		473
Q8ND04	Protein SMG8	SMG8	2.72319	NA	NA	-2.22103	2.72319	NaN	20.3822	20.1732	18.1611	23.58	23.1054		13	13	13	18.8	263970000	18	0	0	0	0	9	9	0	1	1	1	12	11	Protein SMG8 OS=Homo sapiens OX=9606 GN=SMG8 PE=1 SV=1	Q8ND04		399
Q9NX61	Transmembrane protein 161A	TMEM161A	2.71672	0.518921	2.71672	NA	NA	23.4041	NaN	23.923	24.1604	26.1208	26.1981		2	2	2	4.6	631080000	5	0	0	0	0	3	2	1	0	2	2	2	2	Transmembrane protein 161A OS=Homo sapiens OX=9606 GN=TMEM161A PE=1 SV=1	Q9NX61		611
P50416	Carnitine O-palmitoyltransferase 1, liver isoform	CPT1A	2.71415	1.03161	2.37684	1.91299	2.71415	22.6161	22.2377	23.6477	24.1507	24.9929	24.9519		11	11	11	19	1169900000	32	1	1	5	7	9	9	4	4	9	8	11	10	Carnitine O-palmitoyltransferase 1, liver isoform OS=Homo sapiens OX=9606 GN=CPT1A PE=1 SV=2	P50416		2313
P13861	cAMP-dependent protein kinase type II-alpha regulatory subunit	PRKAR2A	2.70835	1.18246	2.70835	NA	NA	19.5502	NaN	20.7326	20.6819	22.2585	21.5481		4	4	4	14.9	71829000	9	1	0	0	1	4	3	2	0	2	3	4	3	cAMP-dependent protein kinase type II-alpha regulatory subunit OS=Homo sapiens OX=9606 GN=PRKAR2A PE=1 SV=2	P13861;P31323		1142
Q92615	La-related protein 4B	LARP4B	2.70704	1.89544	2.70704	0.631325	1.59931	20.4763	21.533	22.3717	22.1644	23.1833	23.1323		8	8	8	22	269860000	16	2	0	3	2	4	5	2	2	4	6	5	7	La-related protein 4B OS=Homo sapiens OX=9606 GN=LARP4B PE=1 SV=3	Q92615		2077
Q96IX5	Up-regulated during skeletal muscle growth protein 5	USMG5	2.70496	-0.228022	2.12553	1.47308	2.70496	24.3628	23.4526	24.1348	24.9257	26.4883	26.1576		3	3	3	44.8	843490000	14	1	1	1	1	5	5	1	1	1	1	3	3	ATP synthase membrane subunit DAPIT, mitochondrial OS=Homo sapiens OX=9606 GN=ATP5MD PE=1 SV=1	Q96IX5		694
Q9P2J5	Leucine--tRNA ligase, cytoplasmic	LARS	2.70014	0.650351	2.70014	0.813232	2.51618	22.4976	22.6772	23.1479	23.4904	25.1977	25.1934		43	43	43	41.6	3785700000	134	4	5	18	17	45	45	15	18	24	24	42	38	Leucine--tRNA ligase, cytoplasmic OS=Homo sapiens OX=9606 GN=LARS1 PE=1 SV=2	Q9P2J5		26
Q9HD20	Manganese-transporting ATPase 13A1	ATP13A1	2.69829	1.51505	2.69302	0.15612	2.69829	21.6341	21.9871	23.1491	22.1433	24.3271	24.6854		16	16	16	17.3	765330000	34	0	0	0	1	18	15	2	4	5	6	16	13	Manganese-transporting ATPase 13A1 OS=Homo sapiens OX=9606 GN=ATP13A1 PE=1 SV=2	Q9HD20		713
O15269	Serine palmitoyltransferase 1	SPTLC1	2.69696	0.147202	2.69696	0.641558	2.44731	23.6652	23.8024	23.8125	24.444	26.3622	26.2497		12	12	12	32.1	2276600000	36	0	2	2	3	13	16	4	4	3	5	11	11	Serine palmitoyltransferase 1 OS=Homo sapiens OX=9606 GN=SPTLC1 PE=1 SV=1	O15269		416
Q6NXE6	Armadillo repeat-containing protein 6	ARMC6	2.69574	0.815172	2.45061	0.881903	2.69574	23.0114	22.7624	23.8266	23.6443	25.462	25.4581		11	11	11	32.7	1789300000	50	4	3	7	6	14	16	7	5	9	9	11	11	Armadillo repeat-containing protein 6 OS=Homo sapiens OX=9606 GN=ARMC6 PE=1 SV=2	Q6NXE6		2241
Q96G23	Ceramide synthase 2	CERS2	2.69382	1.08749	2.69382	1.44811	2.33503	21.9878	22.1443	23.0753	23.5924	24.6816	24.4793		2	2	2	6.6	288470000	4	1	0	0	0	2	1	2	2	2	2	2	2	Ceramide synthase 2 OS=Homo sapiens OX=9606 GN=CERS2 PE=1 SV=1	Q96G23		1158
P00403	Cytochrome c oxidase subunit 2	MT-CO2	2.69349	0.112843	2.55228	0.773462	2.69349	23.3519	23.1783	23.4648	23.9518	25.9042	25.8718		6	6	6	30.8	1540000000	29	4	4	4	3	7	7	5	5	5	5	6	6	Cytochrome c oxidase subunit 2 OS=Homo sapiens OX=9606 GN=MT-CO2 PE=1 SV=1	P00403		2001
Q9P0U1	Mitochondrial import receptor subunit TOM7 homolog	TOMM7	2.69191	0.0206699	2.69191	1.16348	1.84582	19.6558	19.1193	19.6765	20.2827	22.3477	20.9651		2	2	2	32.7	31589000	3	0	0	0	1	1	1	1	1	1	2	2	1	Mitochondrial import receptor subunit TOM7 homolog OS=Homo sapiens OX=9606 GN=TOMM7 PE=1 SV=1	Q9P0U1		3174
O43149	Zinc finger ZZ-type and EF-hand domain-containing protein 1	ZZEF1	2.68745	NA	NA	-0.19479	2.68745	NaN	18.7267	20.1102	18.5319	23.1411	21.4142		11	11	11	4.9	140480000	15	0	0	1	0	7	7	0	1	1	1	10	11	Zinc finger ZZ-type and EF-hand domain-containing protein 1 OS=Homo sapiens OX=9606 GN=ZZEF1 PE=1 SV=6	O43149		1586
P18085	ADP-ribosylation factor 4	ARF4	2.68644	0.96748	2.68644	0.326818	1.29878	23.546	24.5426	24.5135	24.8694	26.2325	25.8413		8	8	5	56.7	1515200000	34	2	2	3	5	11	11	3	3	4	6	7	8	ADP-ribosylation factor 4 OS=Homo sapiens OX=9606 GN=ARF4 PE=1 SV=3	P18085		1844
P63092;Q5JWF2	Guanine nucleotide-binding protein G(s) subunit alpha isoforms short;Guanine nucleotide-binding protein G(s) subunit alpha isoforms XLas	GNAS	2.68567	-0.196867	2.68567	0.711805	2.59363	23.2558	23.1668	23.0589	23.8786	25.9415	25.7604		13	13	13	43.7	1826100000	48	3	2	5	3	17	18	5	8	7	8	13	13	Guanine nucleotide-binding protein G(s) subunit alpha isoforms short OS=Homo sapiens OX=9606 GN=GNAS PE=1 SV=1;Guanine nucleotide-binding protein G(s) subunit alpha isoforms XLas OS=Homo sapiens OX=9606 GN=GNAS PE=1 SV=2	P63092;Q5JWF2;P38405;P11488;P63096;P19087;P09471;P08754;A8MTJ3;P04899		2774
P53985	Monocarboxylate transporter 1	SLC16A1	2.68015	0.990051	2.68015	1.57951	2.30227	24.4995	24.5698	25.4896	26.1493	27.1797	26.8721		6	6	6	12	3640700000	40	4	4	4	6	12	10	4	3	4	4	6	6	Monocarboxylate transporter 1 OS=Homo sapiens OX=9606 GN=SLC16A1 PE=1 SV=3	P53985		3328
O60763	General vesicular transport factor p115	USO1	2.67771	-0.192184	2.67771	0.876091	2.31488	24.4417	23.9102	24.2495	24.7863	27.1194	26.2251		10	10	10	15.3	686360000	22	0	1	2	2	9	8	3	2	4	4	9	9	General vesicular transport factor p115 OS=Homo sapiens OX=9606 GN=USO1 PE=1 SV=2	O60763		1206
Q00325	Phosphate carrier protein, mitochondrial	SLC25A3	2.67726	0.973381	2.67726	1.45353	2.53173	27.089	27.0695	28.0624	28.523	29.7663	29.6012		15	15	15	37.6	15311000000	71	7	9	8	12	18	17	8	9	10	10	14	14	Phosphate carrier protein, mitochondrial OS=Homo sapiens OX=9606 GN=SLC25A3 PE=1 SV=2	Q00325		3105
O95347	Structural maintenance of chromosomes protein 2	SMC2	2.67489	1.00807	2.67489	1.04543	2.54756	22.832	22.9274	23.8401	23.9728	25.5069	25.4749		36	36	36	34.8	2939700000	94	4	4	7	7	33	39	15	15	17	15	34	36	Structural maintenance of chromosomes protein 2 OS=Homo sapiens OX=9606 GN=SMC2 PE=1 SV=2	O95347		1877
O14656	Torsin-1A	TOR1A	2.67191	-0.281952	2.67191	-0.705471	1.07606	19.3464	19.1485	19.0644	18.4431	22.0183	20.2246		2	2	2	7.8	27687000	3	0	0	0	0	2	1	1	1	1	1	2	1	Torsin-1A OS=Homo sapiens OX=9606 GN=TOR1A PE=1 SV=1	O14656		184
Q9BSJ5	Uncharacterized protein C17orf80	C17orf80	2.67105	0.483898	2.67105	0.593201	NA	20.6134	20.0769	21.0973	20.6701	23.2845	NaN		2	2	2	5.4	44724000	3	0	0	1	0	1	1	1	1	1	1	1	1	Uncharacterized protein C17orf80 OS=Homo sapiens OX=9606 GN=C17orf80 PE=2 SV=2	Q9BSJ5		3316
P68363	Tubulin alpha-1B chain	TUBA1B	2.67008	0.631948	2.47114	1.07028	2.67008	29.5412	29.3189	30.1732	30.3892	32.0124	31.989		26	26	0	61	189140000000	833	47	53	84	94	269	286	21	22	24	25	26	25	Tubulin alpha-1B chain OS=Homo sapiens OX=9606 GN=TUBA1B PE=1 SV=1	P68363;Q9NY65;Q9H853		1799
Q9UPT5	Exocyst complex component 7	EXOC7	2.66393	NA	NA	0.998877	2.66393	NaN	19.7577	20.724	20.7566	22.0683	22.4217		11	11	11	20	174530000	16	0	0	2	2	5	7	2	2	7	8	9	8	Exocyst complex component 7 OS=Homo sapiens OX=9606 GN=EXOC7 PE=1 SV=3	Q9UPT5		2355
Q9H583	HEAT repeat-containing protein 1;HEAT repeat-containing protein 1, N-terminally processed	HEATR1	2.66389	1.24994	2.66389	1.1872	2.37509	23.1922	23.4251	24.4422	24.6123	25.8561	25.8002		56	56	56	33.7	5726200000	185	10	10	21	26	52	66	24	25	36	36	51	53	HEAT repeat-containing protein 1 OS=Homo sapiens OX=9606 GN=HEATR1 PE=1 SV=3	Q9H583		2862
Q14690	Protein RRP5 homolog	PDCD11	2.66271	2.66271	1.75776	1.52643	0.407507	21.2341	22.5158	23.8968	24.0423	22.9919	22.9233		25	25	25	20.3	691290000	52	2	1	16	16	7	10	5	7	20	18	13	18	Protein RRP5 homolog OS=Homo sapiens OX=9606 GN=PDCD11 PE=1 SV=3	Q14690		2417
P68371	Tubulin beta-4B chain	TUBB4B	2.66027	0.986433	2.66027	0.947878	2.6128	30.2856	30.2192	31.272	31.167	32.9459	32.832		24	24	1	64.7	277450000000	646	47	47	77	81	191	203	19	20	22	21	24	23	Tubulin beta-4B chain OS=Homo sapiens OX=9606 GN=TUBB4B PE=1 SV=1	P68371		2081
O43592	Exportin-T	XPOT	2.65802	0.697773	2.65802	1.01241	2.43366	22.553	22.7184	23.2508	23.7308	25.211	25.152		15	15	15	20.4	1796400000	57	4	4	6	9	17	17	9	8	9	13	14	14	Exportin-T OS=Homo sapiens OX=9606 GN=XPOT PE=1 SV=2	O43592		170
P51570	Galactokinase	GALK1	2.64965	0.260759	1.90353	0.538794	2.64965	24.0127	23.4663	24.2734	24.005	25.9162	26.1159		13	13	13	45.4	1957000000	47	4	3	7	6	14	13	7	6	10	8	12	13	Galactokinase OS=Homo sapiens OX=9606 GN=GALK1 PE=1 SV=1	P51570		2143
P22695	Cytochrome b-c1 complex subunit 2, mitochondrial	UQCRC2	2.64476	0.668341	2.64476	1.13363	2.57831	24.8605	25.1449	25.5288	26.2785	27.5052	27.7232		19	19	19	62	8637600000	144	13	15	17	18	38	43	13	14	15	15	18	18	Cytochrome b-c1 complex subunit 2, mitochondrial OS=Homo sapiens OX=9606 GN=UQCRC2 PE=1 SV=3	P22695		120
Q9UJS0	Calcium-binding mitochondrial carrier protein Aralar2	SLC25A13	2.64417	1.07433	2.60943	1.26753	2.64417	24.9995	25.0447	26.0738	26.3122	27.6089	27.6889		29	29	24	55.3	6912100000	126	9	10	15	18	36	38	18	15	26	26	27	28	Calcium-binding mitochondrial carrier protein Aralar2 OS=Homo sapiens OX=9606 GN=SLC25A13 PE=1 SV=2	Q9UJS0		1381
O14735	CDP-diacylglycerol--inositol 3-phosphatidyltransferase	CDIPT	2.64254	0.82468	2.64254	0.624922	2.2224	22.4247	22.6747	23.2494	23.2996	25.0673	24.8971		2	2	2	9.9	355450000	10	1	1	2	2	2	2	2	2	2	2	2	2	CDP-diacylglycerol--inositol 3-phosphatidyltransferase OS=Homo sapiens OX=9606 GN=CDIPT PE=1 SV=1	O14735		687
Q7Z3E5	LisH domain-containing protein ARMC9	ARMC9	2.64146	0.931522	2.64146	NA	NA	18.2776	NaN	19.2091	NaN	20.919	21.938		6	6	6	12	26341000	6	0	0	0	0	5	1	1	0	1	0	5	3	LisH domain-containing protein ARMC9 OS=Homo sapiens OX=9606 GN=ARMC9 PE=1 SV=3	Q7Z3E5		2926
Q8N2K0	Monoacylglycerol lipase ABHD12	ABHD12	2.63746	0.122791	2.63746	-1.10735	1.23601	21.5565	22.8081	21.6793	21.7007	24.1939	24.0441		9	9	9	29.1	406430000	15	0	2	0	0	7	6	2	3	2	2	8	6	Lysophosphatidylserine lipase ABHD12 OS=Homo sapiens OX=9606 GN=ABHD12 PE=1 SV=2	Q8N2K0		2939
O14980	Exportin-1	XPO1	2.63085	0.990524	2.63085	1.05444	2.51323	23.7754	23.8599	24.7659	24.9144	26.4062	26.3732		38	38	38	42.7	7882500000	185	8	6	12	22	65	72	21	23	23	31	38	37	Exportin-1 OS=Homo sapiens OX=9606 GN=XPO1 PE=1 SV=1	O14980		1814
Q68E01	Integrator complex subunit 3	INTS3	2.63044	0.710716	2.63044	0.505922	2.27372	21.797	22.118	22.5077	22.6239	24.4275	24.3917		16	16	16	21.1	935740000	37	1	0	4	5	13	14	3	4	8	8	15	15	Integrator complex subunit 3 OS=Homo sapiens OX=9606 GN=INTS3 PE=1 SV=1	Q68E01		1910
Q14160	Protein scribble homolog	SCRIB	2.62924	0.865887	2.62924	0.660601	1.68503	22.3244	22.7585	23.1903	23.4191	24.9536	24.4435		23	23	23	22.8	971710000	46	1	1	5	8	16	15	7	8	11	14	20	18	Protein scribble homolog OS=Homo sapiens OX=9606 GN=SCRIB PE=1 SV=4	Q14160;Q9BTT6		757
P60604	Ubiquitin-conjugating enzyme E2 G2	UBE2G2	2.62424	1.93696	2.62424	NA	NA	22.2456	NaN	24.1825	23.3569	24.8698	23.8373		3	3	3	24.2	428770000	8	0	0	2	1	3	2	1	0	2	2	3	3	Ubiquitin-conjugating enzyme E2 G2 OS=Homo sapiens OX=9606 GN=UBE2G2 PE=1 SV=1	P60604		1575
O43175	D-3-phosphoglycerate dehydrogenase	PHGDH	2.62378	0.377148	2.62378	1.10888	2.34794	24.1565	24.213	24.5337	25.3219	26.7803	26.561		15	15	15	38.3	3984000000	58	3	4	5	4	20	22	8	10	10	11	14	15	D-3-phosphoglycerate dehydrogenase OS=Homo sapiens OX=9606 GN=PHGDH PE=1 SV=4	O43175		574
Q9Y277	Voltage-dependent anion-selective channel protein 3	VDAC3	2.61997	0.62254	2.24601	0.309429	2.61997	23.3339	23.4723	23.9564	23.7818	25.5799	26.0923		7	7	7	32.9	1366000000	31	3	3	4	4	7	10	3	3	4	4	7	7	Voltage-dependent anion-selective channel protein 3 OS=Homo sapiens OX=9606 GN=VDAC3 PE=1 SV=1	Q9Y277		3197
Q9NP92	28S ribosomal protein S30, mitochondrial	MRPS30	2.61377	NA	NA	1.80114	2.61377	NaN	22.4055	23.9022	24.2066	25.31	25.0193		7	7	7	25.1	601100000	27	0	2	2	4	10	9	0	2	4	5	7	6	39S ribosomal protein S30, mitochondrial OS=Homo sapiens OX=9606 GN=MRPS30 PE=1 SV=2	Q9NP92		2150
Q9NVH1	DnaJ homolog subfamily C member 11	DNAJC11	2.6077	0.977453	2.52887	0.822784	2.6077	23.3031	23.1877	24.2806	24.0105	25.832	25.7954		17	17	17	41.7	2239000000	42	2	1	2	5	20	12	11	7	11	13	17	16	DnaJ homolog subfamily C member 11 OS=Homo sapiens OX=9606 GN=DNAJC11 PE=1 SV=2	Q9NVH1		2673
CON__P02533;P02533;CON__P08779;P08779;CON__Q04695;CON__Q9QWL7;CON__A2A4G1;Q04695	Keratin, type I cytoskeletal 14;Keratin, type I cytoskeletal 16;Keratin, type I cytoskeletal 17	KRT14;KRT16;KRT17	2.60616	2.22685	2.60616	1.06564	NA	20.1769	20.6014	22.4038	21.667	22.7831	NaN	+	9	5	4	20.1	90172000	7	0	0	1	1	5	0	1	1	3	1	5	0	;Keratin, type I cytoskeletal 14 OS=Homo sapiens OX=9606 GN=KRT14 PE=1 SV=4;;Keratin, type I cytoskeletal 16 OS=Homo sapiens OX=9606 GN=KRT16 PE=1 SV=4;;;;Keratin, type I cytoskeletal 17 OS=Homo sapiens OX=9606 GN=KRT17 PE=1 SV=2	CON__P02533;P02533;CON__P08779;P08779;CON__Q04695;CON__Q9QWL7;CON__A2A4G1;Q04695;CON__P19001;CON__P19012;P19012;CON__Q9Z2K1;CON__Q3ZAW8;CON__Q6IFX2;CON__Q61782		1130
P39656	Dolichyl-diphosphooligosaccharide--protein glycosyltransferase 48 kDa subunit	DDOST	2.60019	1.47823	2.60019	0.97171	1.78006	24.2563	24.7048	25.7345	25.6765	26.8565	26.4848		13	13	13	48.5	3000500000	65	3	6	8	8	24	16	8	9	8	10	13	12	Dolichyl-diphosphooligosaccharide--protein glycosyltransferase 48 kDa subunit OS=Homo sapiens OX=9606 GN=DDOST PE=1 SV=4	P39656		1380
Q02809	Procollagen-lysine,2-oxoglutarate 5-dioxygenase 1	PLOD1	2.59863	-0.20619	1.35357	-2.20923	2.59863	22.2708	21.6942	22.0646	19.485	23.6243	24.2928		12	12	12	23.7	442680000	16	1	1	0	0	8	6	4	5	5	2	11	10	Procollagen-lysine,2-oxoglutarate 5-dioxygenase 1 OS=Homo sapiens OX=9606 GN=PLOD1 PE=1 SV=2	Q02809		1232
CON__Q9U6Y5			2.59697	-0.721994	2.59697	0.104147	2.46807	26.2613	26.0271	25.5393	26.1313	28.8583	28.4952	+	10	10	10	57.8	15399000000	135	9	11	13	13	43	46	10	10	9	9	10	10		CON__Q9U6Y5		2053
Q14204	Cytoplasmic dynein 1 heavy chain 1	DYNC1H1	2.59282	1.07213	2.59282	1.26955	2.58249	24.3015	24.3408	25.3736	25.6104	26.8943	26.9233		212	212	212	52.3	39982000000	851	45	44	106	112	260	284	107	102	149	150	197	198	Cytoplasmic dynein 1 heavy chain 1 OS=Homo sapiens OX=9606 GN=DYNC1H1 PE=1 SV=5	Q14204		1447
Q5SRE5	Nucleoporin NUP188 homolog	NUP188	2.58248	1.39109	2.58248	0.833378	1.65523	23.3301	23.9269	24.7211	24.7603	25.9125	25.5821		29	29	29	22.1	2353000000	88	2	4	14	15	27	26	11	8	21	19	24	24	Nucleoporin NUP188 homolog OS=Homo sapiens OX=9606 GN=NUP188 PE=1 SV=1	Q5SRE5		1478
Q9NZ01	Very-long-chain enoyl-CoA reductase	TECR	2.58127	1.00834	2.58127	1.35233	2.49959	24.2969	24.1591	25.3053	25.5114	26.8782	26.6587		10	10	10	25.3	3597800000	47	4	4	8	11	7	13	6	6	10	9	9	10	Very-long-chain enoyl-CoA reductase OS=Homo sapiens OX=9606 GN=TECR PE=1 SV=1	Q9NZ01		1255
Q9H5Q4	Dimethyladenosine transferase 2, mitochondrial	TFB2M	2.57797	1.34635	2.57797	0.932415	2.47856	22.388	22.5477	23.7344	23.4801	24.966	25.0263		12	12	12	30.8	1032700000	37	0	3	5	6	10	13	4	8	9	9	10	11	Dimethyladenosine transferase 2, mitochondrial OS=Homo sapiens OX=9606 GN=TFB2M PE=1 SV=1	Q9H5Q4		1681
P12236	ADP/ATP translocase 3;ADP/ATP translocase 3, N-terminally processed	SLC25A6	2.57363	1.05914	2.27977	1.59476	2.57363	28.2881	28.1881	29.3472	29.7828	30.5678	30.7617		18	18	7	48.7	64794000000	161	12	13	20	21	44	51	12	12	15	14	18	18	ADP/ATP translocase 3 OS=Homo sapiens OX=9606 GN=SLC25A6 PE=1 SV=4	P12236		2921
Q9BZX2	Uridine-cytidine kinase 2	UCK2	2.57297	0.790943	2.57297	0.330231	2.56054	23.1808	23.1114	23.9718	23.4416	25.7538	25.672		11	11	11	61.7	1512200000	38	3	3	3	5	10	14	6	6	7	8	10	9	Uridine-cytidine kinase 2 OS=Homo sapiens OX=9606 GN=UCK2 PE=1 SV=1	Q9BZX2;Q9HA47		1787
Q7Z4Q2	HEAT repeat-containing protein 3	HEATR3	2.57206	1.36327	2.57206	1.31001	2.48315	21.1768	21.372	22.5401	22.682	23.7489	23.8552		7	7	7	13.7	231980000	17	1	1	3	2	5	5	1	2	3	3	7	5	HEAT repeat-containing protein 3 OS=Homo sapiens OX=9606 GN=HEATR3 PE=1 SV=2	Q7Z4Q2		174
P49448;P00367	Glutamate dehydrogenase 2, mitochondrial;Glutamate dehydrogenase 1, mitochondrial	GLUD2;GLUD1	2.571	NA	2.571	1.40132	2.33703	19.2493	19.4235	NaN	20.8248	21.8203	21.7605		5	5	5	9.5	62903000	8	0	0	0	1	3	4	1	1	0	1	4	4	Glutamate dehydrogenase 2, mitochondrial OS=Homo sapiens OX=9606 GN=GLUD2 PE=1 SV=2;Glutamate dehydrogenase 1, mitochondrial OS=Homo sapiens OX=9606 GN=GLUD1 PE=1 SV=2	P49448;P00367		1144
P14868	Aspartate--tRNA ligase, cytoplasmic	DARS	2.56955	0.621666	2.42112	1.20592	2.56955	23.8051	23.7731	24.4268	24.9791	26.2262	26.3427		23	23	23	52.9	4011300000	77	4	5	11	11	24	22	7	11	13	13	21	20	Aspartate--tRNA ligase, cytoplasmic OS=Homo sapiens OX=9606 GN=DARS1 PE=1 SV=2	P14868		1900
O00410	Importin-5	IPO5	2.56643	1.02221	2.56643	0.715134	1.81711	24.2312	24.6353	25.2534	25.3505	26.7976	26.4524		21	21	21	28.6	1986800000	65	1	2	5	5	26	26	6	8	11	10	20	19	Importin-5 OS=Homo sapiens OX=9606 GN=IPO5 PE=1 SV=4	O00410		1666
Q92643	GPI-anchor transamidase	PIGK	2.56078	-0.314629	2.09779	1.10521	2.56078	21.9198	21.2838	21.6052	22.389	24.0176	23.8446		9	9	9	33.4	451620000	16	0	1	1	1	7	6	4	2	2	4	8	6	GPI-anchor transamidase OS=Homo sapiens OX=9606 GN=PIGK PE=1 SV=2	Q92643		3278
Q3ZCQ8	Mitochondrial import inner membrane translocase subunit TIM50	TIMM50	2.56051	0.652264	2.35984	0.4891	2.56051	23.4995	23.29	24.1517	23.7791	25.8593	25.8505		8	8	8	32	1926900000	49	2	4	6	11	13	13	7	8	7	8	8	8	Mitochondrial import inner membrane translocase subunit TIM50 OS=Homo sapiens OX=9606 GN=TIMM50 PE=1 SV=2	Q3ZCQ8		1228
Q9NSD9	Phenylalanine--tRNA ligase beta subunit	FARSB	2.55952	0.19486	2.55952	NA	NA	20.7045	NaN	20.8993	21.6713	23.264	21.8862		7	7	7	14.1	150900000	8	0	0	0	1	5	2	1	1	2	3	7	5	Phenylalanine--tRNA ligase beta subunit OS=Homo sapiens OX=9606 GN=FARSB PE=1 SV=3	Q9NSD9		3091
P10809	60 kDa heat shock protein, mitochondrial	HSPD1	2.55735	0.540903	2.55735	0.82032	2.30574	25.33	25.2936	25.8709	26.1139	27.8873	27.5993		36	36	36	69.6	15404000000	170	13	10	13	16	60	58	20	19	21	21	35	35	60 kDa heat shock protein, mitochondrial OS=Homo sapiens OX=9606 GN=HSPD1 PE=1 SV=2	P10809		1620
Q9UL03	Integrator complex subunit 6	INTS6	2.55574	NA	2.55574	NA	NA	20.6058	NaN	NaN	21.7013	23.1616	23.0509		11	11	9	20.4	195110000	17	0	0	0	1	7	9	1	0	0	3	9	10	Integrator complex subunit 6 OS=Homo sapiens OX=9606 GN=INTS6 PE=1 SV=1	Q9UL03		1042
Q01650	Large neutral amino acids transporter small subunit 1	SLC7A5	2.55574	-0.751249	2.08328	0.277634	2.55574	24.1284	23.4596	23.3772	23.7373	26.2117	26.0154		4	4	4	8.1	1012000000	18	2	2	2	2	5	5	2	3	2	4	4	4	Large neutral amino acids transporter small subunit 1 OS=Homo sapiens OX=9606 GN=SLC7A5 PE=1 SV=2	Q01650		1650
Q5SY16	Polynucleotide 5-hydroxyl-kinase NOL9	NOL9	2.55249	1.39105	2.30985	0.642237	2.55249	23.0294	22.9098	24.4205	23.552	25.3393	25.4623		12	12	12	27.2	1008300000	31	2	0	6	4	8	11	5	4	5	4	8	11	Polynucleotide 5-hydroxyl-kinase NOL9 OS=Homo sapiens OX=9606 GN=NOL9 PE=1 SV=1	Q5SY16		478
Q12768	WASH complex subunit strumpellin	KIAA0196	2.55192	1.3869	2.55192	NA	NA	19.8409	NaN	21.2278	19.8526	22.3928	21.2901		4	4	4	5	58957000	7	0	0	0	1	4	2	1	0	1	1	4	4	WASH complex subunit 5 OS=Homo sapiens OX=9606 GN=WASHC5 PE=1 SV=1	Q12768		1918
Q9UJY4	ADP-ribosylation factor-binding protein GGA2	GGA2	2.55046	NA	2.55046	NA	1.38506	19.1855	18.6802	NaN	NaN	21.736	20.0653		3	3	3	12.7	25415000	5	0	0	0	0	3	2	1	1	0	0	3	3	ADP-ribosylation factor-binding protein GGA2 OS=Homo sapiens OX=9606 GN=GGA2 PE=1 SV=3	Q9UJY4		1777
P55786	Puromycin-sensitive aminopeptidase	NPEPPS	2.54973	1.36264	2.54973	-0.243668	1.95535	21.8746	22.5171	23.2372	22.2734	24.4243	24.4725		20	20	20	29.5	944600000	45	4	3	3	6	13	16	5	7	9	12	19	18	Puromycin-sensitive aminopeptidase OS=Homo sapiens OX=9606 GN=NPEPPS PE=1 SV=2	P55786;A6NEC2		1504
P05141	ADP/ATP translocase 2;ADP/ATP translocase 2, N-terminally processed	SLC25A5	2.54403	1.23417	2.35679	0.987329	2.54403	26.5419	26.5002	27.7761	27.4875	28.8987	29.0442		18	8	7	45	11758000000	92	4	6	13	10	27	32	3	3	5	6	7	8	ADP/ATP translocase 2 OS=Homo sapiens OX=9606 GN=SLC25A5 PE=1 SV=7	P05141;Q9H0C2		1361
A8CG34	Nuclear envelope pore membrane protein POM 121C	POM121C	2.54185	1.74851	2.54185	0.62513	0.360924	21.5574	23.5717	23.3059	24.1969	24.0992	23.9326		12	12	3	16.3	328850000	22	0	0	3	6	6	7	1	1	4	5	8	9	Nuclear envelope pore membrane protein POM 121C OS=Homo sapiens OX=9606 GN=POM121C PE=1 SV=3	A8CG34;A6NF01;Q6PJE2		1369
Q53H12	Acylglycerol kinase, mitochondrial	AGK	2.53805	1.03702	2.25105	1.17176	2.53805	24.9059	24.923	25.9429	26.0948	27.1569	27.4611		16	16	16	55.7	5010800000	79	6	5	15	12	18	23	7	8	10	11	12	14	Acylglycerol kinase, mitochondrial OS=Homo sapiens OX=9606 GN=AGK PE=1 SV=2	Q53H12		3289
Q6SPF0	Atherin	SAMD1	2.5367	0.118893	2.5367	NA	NA	19.469	NaN	19.5879	18.9353	22.0057	23.5937		5	5	5	22.5	190260000	13	0	0	1	3	2	7	1	0	1	2	5	5	Atherin OS=Homo sapiens OX=9606 GN=SAMD1 PE=1 SV=1	Q6SPF0		973
Q86XI2	Condensin-2 complex subunit G2	NCAPG2	2.53059	2.53059	2.5103	1.56897	1.90973	21.9188	22.7347	24.4494	24.3037	24.4291	24.6444		15	15	15	21.5	777720000	30	0	1	3	5	11	10	4	4	7	9	15	15	Condensin-2 complex subunit G2 OS=Homo sapiens OX=9606 GN=NCAPG2 PE=1 SV=1	Q86XI2		12
P04843	Dolichyl-diphosphooligosaccharide--protein glycosyltransferase subunit 1	RPN1	2.53024	0.737638	2.53024	0.335855	2.22992	25.4496	25.6003	26.1872	25.9361	27.9798	27.8302		27	27	27	56	16538000000	169	16	16	23	25	43	46	23	23	25	25	26	27	Dolichyl-diphosphooligosaccharide--protein glycosyltransferase subunit 1 OS=Homo sapiens OX=9606 GN=RPN1 PE=1 SV=1	P04843		1264
P04632	Calpain small subunit 1	CAPNS1	2.52876	NA	2.37427	1.0959	2.52876	19.439	19.5263	NaN	20.6222	21.8132	22.0551		3	3	3	19.4	62014000	7	0	0	0	0	3	4	1	1	0	2	3	3	Calpain small subunit 1 OS=Homo sapiens OX=9606 GN=CAPNS1 PE=1 SV=1	P04632		3088
O95602	DNA-directed RNA polymerase I subunit RPA1	POLR1A	2.52634	0.617222	1.77818	0.46389	2.52634	21.0706	20.5287	21.6879	20.9926	22.8488	23.055		7	7	6	6.9	185750000	15	0	1	1	1	5	7	5	1	4	5	6	7	DNA-directed RNA polymerase I subunit RPA1 OS=Homo sapiens OX=9606 GN=POLR1A PE=1 SV=2	O95602		1613
Q5VIR6	Vacuolar protein sorting-associated protein 53 homolog	VPS53	2.52391	0.0689602	2.52391	1.25119	2.402	20.5848	20.8181	20.6538	22.0693	23.1087	23.2201		6	6	6	16.9	151830000	12	1	1	1	1	3	5	1	1	1	2	5	6	Vacuolar protein sorting-associated protein 53 homolog OS=Homo sapiens OX=9606 GN=VPS53 PE=1 SV=1	Q5VIR6		1342
P50454	Serpin H1	SERPINH1	2.52379	0.0780106	2.52379	0.153999	2.06052	24.1157	24.2066	24.1937	24.3606	26.6395	26.2672		20	20	20	59.6	2551700000	66	3	3	6	5	24	25	8	8	15	11	20	19	Serpin H1 OS=Homo sapiens OX=9606 GN=SERPINH1 PE=1 SV=2	P50454		1782
Q9BUI4	DNA-directed RNA polymerase III subunit RPC3	POLR3C	2.52098	NA	2.52098	NA	NA	19.7093	NaN	NaN	20.7185	22.2303	21.9373		5	5	5	18.2	82268000	7	0	0	0	1	3	3	1	0	0	1	5	4	DNA-directed RNA polymerase III subunit RPC3 OS=Homo sapiens OX=9606 GN=POLR3C PE=1 SV=1	Q9BUI4		1397
Q15631	Translin	TSN	2.50962	0.466276	2.50962	-0.495684	2.04477	21.48	21.9082	21.9463	21.4125	23.9896	23.953		5	5	5	32.5	347780000	11	0	1	1	1	4	4	2	3	2	5	5	5	Translin OS=Homo sapiens OX=9606 GN=TSN PE=1 SV=1	Q15631		2429
Q8WUM0	Nuclear pore complex protein Nup133	NUP133	2.50893	1.16849	2.50893	0.281525	2.25788	22.9336	23.392	24.1021	23.6736	25.4425	25.6499		37	37	37	47	2804300000	99	2	3	10	9	42	33	8	13	21	22	35	32	Nuclear pore complex protein Nup133 OS=Homo sapiens OX=9606 GN=NUP133 PE=1 SV=2	Q8WUM0		1010
Q9P2E9	Ribosome-binding protein 1	RRBP1	2.5078	2.5078	0.68223	2.3761	2.39877	20.7737	20.1047	23.2815	22.4808	21.4559	22.5035		15	15	14	16	208690000	22	0	0	7	9	3	3	1	1	8	12	8	6	Ribosome-binding protein 1 OS=Homo sapiens OX=9606 GN=RRBP1 PE=1 SV=5	Q9P2E9		2887
Q9UJF2	Ras GTPase-activating protein nGAP	RASAL2	2.50609	-0.549803	2.50609	NA	NA	19.3279	NaN	18.7781	19.8542	21.834	22.1865		7	7	7	9.2	78643000	13	0	0	1	0	5	7	1	0	1	1	5	7	Ras GTPase-activating protein nGAP OS=Homo sapiens OX=9606 GN=RASAL2 PE=1 SV=2	Q9UJF2		2918
P35658	Nuclear pore complex protein Nup214	NUP214	2.50454	NA	NA	0.534916	2.50454	NaN	20.5359	NaN	21.0708	23.5123	23.0405		13	13	13	11.8	240740000	20	0	0	0	1	11	8	0	1	0	4	12	10	Nuclear pore complex protein Nup214 OS=Homo sapiens OX=9606 GN=NUP214 PE=1 SV=2	P35658		3049
P61619	Protein transport protein Sec61 subunit alpha isoform 1	SEC61A1	2.50024	0.670195	2.43835	1.03778	2.50024	25.0488	24.7933	25.719	25.8311	27.4872	27.2935		9	9	4	17	4012200000	26	1	1	3	3	10	8	6	5	8	7	8	7	Protein transport protein Sec61 subunit alpha isoform 1 OS=Homo sapiens OX=9606 GN=SEC61A1 PE=1 SV=2	P61619		241
Q9Y312	Protein AAR2 homolog	AAR2	2.49823	1.46741	2.49823	1.07099	2.12855	22.6739	23.1428	24.1413	24.2138	25.1721	25.2713		10	10	10	32	987830000	31	3	2	3	4	9	10	4	4	4	6	10	10	Protein AAR2 homolog OS=Homo sapiens OX=9606 GN=AAR2 PE=1 SV=2	Q9Y312		454
P43246	DNA mismatch repair protein Msh2	MSH2	2.4928	0.724669	2.4928	0.800003	2.01847	23.7363	24.0501	24.461	24.8501	26.2291	26.0686		35	35	35	48	6047800000	131	10	10	13	19	39	40	15	19	21	21	34	33	DNA mismatch repair protein Msh2 OS=Homo sapiens OX=9606 GN=MSH2 PE=1 SV=1	P43246		3294
Q9Y5A9	YTH domain-containing family protein 2	YTHDF2	2.48366	0.790754	2.48366	1.48211	2.42229	22.6631	22.6942	23.4539	24.1763	25.1468	25.1165		8	8	6	19.9	753470000	19	1	0	2	2	6	8	3	2	3	4	7	8	YTH domain-containing family protein 2 OS=Homo sapiens OX=9606 GN=YTHDF2 PE=1 SV=2	Q9Y5A9		2907
Q15005	Signal peptidase complex subunit 2	SPCS2	2.48275	0.43387	2.32798	0.866295	2.48275	23.3137	22.9895	23.7476	23.8558	25.6417	25.4722		6	6	6	29.6	858470000	20	1	1	2	2	7	7	2	2	2	2	6	6	Signal peptidase complex subunit 2 OS=Homo sapiens OX=9606 GN=SPCS2 PE=1 SV=3	Q15005		702
Q86VP6	Cullin-associated NEDD8-dissociated protein 1	CAND1	2.48272	0.778328	2.48272	0.622766	2.18638	24.5259	24.6828	25.3042	25.3055	27.0086	26.8691		38	38	34	38	8085300000	129	5	9	13	15	41	46	22	22	25	25	37	38	Cullin-associated NEDD8-dissociated protein 1 OS=Homo sapiens OX=9606 GN=CAND1 PE=1 SV=2	Q86VP6		3079
P28331	NADH-ubiquinone oxidoreductase 75 kDa subunit, mitochondrial	NDUFS1	2.48057	0.647453	2.48057	1.11515	2.36649	23.4454	23.2812	24.0929	24.3964	25.926	25.6477		23	23	23	40.7	3401400000	91	4	8	15	16	24	24	12	14	20	18	23	23	NADH-ubiquinone oxidoreductase 75 kDa subunit, mitochondrial OS=Homo sapiens OX=9606 GN=NDUFS1 PE=1 SV=3	P28331		105
Q8N8A6	ATP-dependent RNA helicase DDX51	DDX51	2.48034	NA	NA	2.48034	1.79321	NaN	20.2007	22.2647	22.6811	22.8156	21.9939		11	11	11	27.3	282160000	24	1	1	2	4	8	8	1	2	5	5	9	11	ATP-dependent RNA helicase DDX51 OS=Homo sapiens OX=9606 GN=DDX51 PE=1 SV=3	Q8N8A6		1441
CON__P35527;P35527	Keratin, type I cytoskeletal 9	KRT9	2.47911	0.9032	2.47911	1.72955	1.11515	25.3527	23.1945	26.2559	24.9241	27.8318	24.3097	+	26	26	25	52.8	7451500000	99	11	3	27	12	39	7	13	6	21	15	23	12	;Keratin, type I cytoskeletal 9 OS=Homo sapiens OX=9606 GN=KRT9 PE=1 SV=3	CON__P35527;P35527		3340
Q15021	Condensin complex subunit 1	NCAPD2	2.47068	0.813557	2.27536	1.2083	2.47068	22.5932	22.4594	23.4068	23.6677	24.8686	24.9301		44	44	44	41.1	3350400000	112	5	3	10	14	36	44	14	19	21	25	41	44	Condensin complex subunit 1 OS=Homo sapiens OX=9606 GN=NCAPD2 PE=1 SV=3	Q15021;REV__Q02790		2061
Q8NB46	Serine/threonine-protein phosphatase 6 regulatory ankyrin repeat subunit C	ANKRD52	2.46915	-0.168142	1.36987	0.312336	2.46915	19.8403	19.9645	19.6722	20.2769	21.2102	22.4337		5	5	5	6.4	60766000	7	0	0	0	1	1	5	1	1	1	3	3	5	Serine/threonine-protein phosphatase 6 regulatory ankyrin repeat subunit C OS=Homo sapiens OX=9606 GN=ANKRD52 PE=1 SV=3	Q8NB46		1159
Q96GC9	Vacuole membrane protein 1	VMP1	2.46558	0.435383	2.43022	0.553717	2.46558	22.0687	22.2341	22.5041	22.7878	24.4989	24.6997		2	2	2	11.3	283830000	13	1	1	2	1	4	4	1	1	1	2	2	2	Vacuole membrane protein 1 OS=Homo sapiens OX=9606 GN=VMP1 PE=1 SV=1	Q96GC9		3110
O60341	Lysine-specific histone demethylase 1A	KDM1A	2.46322	0.675686	2.46322	0.323759	1.9727	21.365	21.4511	22.0407	21.7749	23.8282	23.4238		14	14	14	34.4	465520000	31	2	1	3	4	10	11	3	3	5	6	13	12	Lysine-specific histone demethylase 1A OS=Homo sapiens OX=9606 GN=KDM1A PE=1 SV=2	O60341		2535
P40227	T-complex protein 1 subunit zeta	CCT6A	2.46246	-0.171463	2.46246	-0.0249214	2.29628	24.6406	24.5303	24.4692	24.5054	27.1031	26.8266		17	17	13	39.7	4641800000	65	6	6	6	7	22	18	10	11	12	11	16	16	T-complex protein 1 subunit zeta OS=Homo sapiens OX=9606 GN=CCT6A PE=1 SV=3	P40227		208
Q8N1F7	Nuclear pore complex protein Nup93	NUP93	2.46131	0.692993	2.46131	1.02229	2.39695	24.3848	24.459	25.0778	25.4812	26.8461	26.8559		34	34	34	47.7	7861500000	160	10	15	18	23	45	49	16	19	22	25	33	31	Nuclear pore complex protein Nup93 OS=Homo sapiens OX=9606 GN=NUP93 PE=1 SV=2	Q8N1F7		1297
P42892	Endothelin-converting enzyme 1	ECE1	2.46116	NA	NA	-0.11727	2.46116	NaN	19.4362	NaN	19.3189	21.1499	21.8973		2	2	2	7	26683000	3	0	0	0	0	2	1	0	1	0	1	2	2	Endothelin-converting enzyme 1 OS=Homo sapiens OX=9606 GN=ECE1 PE=1 SV=2	P42892		3166
P54619	5-AMP-activated protein kinase subunit gamma-1	PRKAG1	2.45787	0.744793	2.45787	-0.0539169	1.68645	19.0893	19.4695	19.8341	19.4156	21.5471	21.156		3	3	3	14.2	36867000	6	0	0	1	0	3	2	2	2	2	2	3	3	5-AMP-activated protein kinase subunit gamma-1 OS=Homo sapiens OX=9606 GN=PRKAG1 PE=1 SV=1	P54619;Q9UGJ0		555
A8MPP1;Q96FC9;Q92771	Putative ATP-dependent RNA helicase DDX11-like protein 8;Probable ATP-dependent RNA helicase DDX11;Putative ATP-dependent RNA helicase DDX12	DDX11L8;DDX11;DDX12P	2.4555	-0.0215359	2.4555	0.72241	1.67842	24.8847	25.0337	24.8632	25.7561	27.3402	26.7121		6	6	6	9	1182000000	9	0	0	0	0	6	3	1	1	2	2	5	4	Putative ATP-dependent RNA helicase DDX11-like protein 8 OS=Homo sapiens OX=9606 GN=DDX11L8 PE=1 SV=1;ATP-dependent DNA helicase DDX11 OS=Homo sapiens OX=9606 GN=DDX11 PE=1 SV=1;Putative ATP-dependent RNA helicase DDX12 OS=Homo sapiens OX=9606 GN=DDX12P PE	A8MPP1;Q96FC9;Q92771		813
P57088	Transmembrane protein 33	TMEM33	2.45283	1.01252	2.35848	1.29411	2.45283	23.9162	23.874	24.9288	25.1681	26.2747	26.3268		6	6	6	27.5	1582100000	23	2	2	3	4	7	5	3	3	3	5	6	6	Transmembrane protein 33 OS=Homo sapiens OX=9606 GN=TMEM33 PE=1 SV=2	P57088		992
P56134	ATP synthase subunit f, mitochondrial	ATP5J2	2.45182	1.59934	2.45182	0.207756	1.40212	22.9024	23.9026	24.5017	24.1104	25.3542	25.3047		2	2	2	25.5	629550000	15	1	2	2	3	3	4	2	2	2	2	2	2	ATP synthase subunit f, mitochondrial OS=Homo sapiens OX=9606 GN=ATP5MF PE=1 SV=3	P56134		1714
Q16836	Hydroxyacyl-coenzyme A dehydrogenase, mitochondrial	HADH	2.44922	1.11508	0.650131	0.0831547	2.44922	19.8812	20.3207	20.9963	20.4038	20.5314	22.7699		2	2	2	14	45417000	6	0	0	1	0	1	4	1	1	1	1	2	2	Hydroxyacyl-coenzyme A dehydrogenase, mitochondrial OS=Homo sapiens OX=9606 GN=HADH PE=1 SV=3	Q16836		2694
P13804	Electron transfer flavoprotein subunit alpha, mitochondrial	ETFA	2.44892	-0.0690823	2.44892	-0.69458	2.22529	24.8097	24.8796	24.7406	24.185	27.2586	27.1049		13	13	13	55.9	3807800000	52	3	2	5	4	19	19	7	6	10	8	13	12	Electron transfer flavoprotein subunit alpha, mitochondrial OS=Homo sapiens OX=9606 GN=ETFA PE=1 SV=1	P13804		2132
Q13409	Cytoplasmic dynein 1 intermediate chain 2	DYNC1I2	2.44832	0.937386	2.34457	1.52582	2.44832	22.1039	22.1452	23.0413	23.671	24.4485	24.5935		12	12	12	29.3	779400000	38	1	2	6	7	9	13	4	5	6	9	10	11	Cytoplasmic dynein 1 intermediate chain 2 OS=Homo sapiens OX=9606 GN=DYNC1I2 PE=1 SV=3	Q13409		3208
P48047	ATP synthase subunit O, mitochondrial	ATP5O	2.44807	1.43608	2.33	0.981371	2.44807	23.4294	23.3109	24.8655	24.2923	25.7594	25.759		9	9	9	49.3	1813100000	27	1	2	5	3	8	8	6	5	8	7	8	8	ATP synthase subunit O, mitochondrial OS=Homo sapiens OX=9606 GN=ATP5PO PE=1 SV=1	P48047		3219
Q9BPW8	Protein NipSnap homolog 1	NIPSNAP1	2.43426	0.871084	2.09204	0.796886	2.43426	22.3793	22.403	23.2504	23.1999	24.4713	24.8373		5	4	4	22.2	433380000	15	2	0	2	2	4	5	2	2	3	4	4	4	Protein NipSnap homolog 1 OS=Homo sapiens OX=9606 GN=NIPSNAP1 PE=1 SV=1	Q9BPW8		3156
Q9Y605	MORF4 family-associated protein 1	MRFAP1	2.43399	-0.123636	2.43399	NA	NA	19.846	NaN	19.7224	20.6611	22.28	21.9844		2	2	2	25.2	35849000	5	0	0	1	1	1	2	1	0	1	1	1	2	MORF4 family-associated protein 1 OS=Homo sapiens OX=9606 GN=MRFAP1 PE=1 SV=1	Q9Y605		1726
Q9UM00	Transmembrane and coiled-coil domain-containing protein 1	TMCO1	2.43326	1.07122	2.1146	1.24059	2.43326	23.2436	23.0461	24.3149	24.2867	25.3582	25.4793		5	5	5	19.7	925210000	18	1	1	4	3	4	5	3	3	4	4	4	5	Calcium load-activated calcium channel OS=Homo sapiens OX=9606 GN=TMCO1 PE=1 SV=2	Q9UM00		74
Q9P0J0	NADH dehydrogenase [ubiquinone] 1 alpha subcomplex subunit 13	NDUFA13	2.43213	0.933933	2.30532	0.973412	2.43213	23.4261	23.2801	24.36	24.2535	25.7314	25.7122		8	8	8	61.1	1306400000	44	2	3	8	8	10	13	4	4	8	8	8	8	NADH dehydrogenase [ubiquinone] 1 alpha subcomplex subunit 13 OS=Homo sapiens OX=9606 GN=NDUFA13 PE=1 SV=3	Q9P0J0		345
Q9UBF2	Coatomer subunit gamma-2	COPG2	2.43208	0.817669	1.84827	1.98843	2.43208	22.8005	22.1138	23.6182	24.1022	24.6488	24.5459		22	20	20	33.8	1339700000	51	2	0	5	7	21	16	6	8	10	11	17	18	Coatomer subunit gamma-2 OS=Homo sapiens OX=9606 GN=COPG2 PE=1 SV=1	Q9UBF2		450
Q9H0U3	Magnesium transporter protein 1	MAGT1	2.42786	0.710878	2.42786	1.82379	1.60597	22.2269	22.0572	22.9378	23.881	24.6547	23.6632		3	3	3	8.7	361100000	8	0	0	2	2	3	1	2	2	3	3	3	2	Magnesium transporter protein 1 OS=Homo sapiens OX=9606 GN=MAGT1 PE=1 SV=1	Q9H0U3		3274
Q96N66	Lysophospholipid acyltransferase 7	MBOAT7	2.4235	0.0762196	2.03344	0.681635	2.4235	22.7345	22.1941	22.8107	22.8757	24.7679	24.6176		4	4	4	11.7	311500000	10	0	1	1	1	4	3	2	1	2	2	4	3	Lysophospholipid acyltransferase 7 OS=Homo sapiens OX=9606 GN=MBOAT7 PE=1 SV=2	Q96N66		1227
Q92667	A-kinase anchor protein 1, mitochondrial	AKAP1	2.4222	-1.1054	2.4222	NA	NA	20.551	NaN	19.4456	20.5597	22.9732	22.4451		9	9	9	15.3	241890000	22	1	1	1	2	8	9	2	1	2	3	8	9	A-kinase anchor protein 1, mitochondrial OS=Homo sapiens OX=9606 GN=AKAP1 PE=1 SV=1	Q92667		3299
Q9UFG5	UPF0449 protein C19orf25	C19orf25	2.42166	0.865763	1.62571	1.39178	2.42166	22.4342	22.0949	23.2999	23.4866	24.0599	24.5165		4	4	4	56.8	343210000	11	1	1	1	2	3	3	1	1	1	2	4	3	UPF0449 protein C19orf25 OS=Homo sapiens OX=9606 GN=C19orf25 PE=1 SV=2	Q9UFG5		142
Q9BSJ2	Gamma-tubulin complex component 2	TUBGCP2	2.41557	0.996597	2.41557	1.53409	2.21131	22.5131	22.6357	23.5097	24.1698	24.9286	24.847		24	24	24	33.5	1681800000	58	1	2	7	7	23	18	11	7	15	16	23	20	Gamma-tubulin complex component 2 OS=Homo sapiens OX=9606 GN=TUBGCP2 PE=1 SV=2	Q9BSJ2		2460
Q9NWZ5	Uridine-cytidine kinase-like 1	UCKL1	2.40238	1.49513	2.40238	-0.19873	1.91838	21.1581	21.9225	22.6532	21.7238	23.5605	23.8409		8	8	8	18.4	251860000	10	0	0	0	1	4	5	1	1	1	1	7	7	Uridine-cytidine kinase-like 1 OS=Homo sapiens OX=9606 GN=UCKL1 PE=1 SV=2	Q9NWZ5		48
P48556	26S proteasome non-ATPase regulatory subunit 8	PSMD8	2.3961	0.448177	2.14305	-0.0472469	2.3961	21.8135	21.8056	22.2617	21.7584	23.9566	24.2017		8	8	8	29.7	595070000	20	0	1	1	2	10	6	4	4	4	6	8	7	26S proteasome non-ATPase regulatory subunit 8 OS=Homo sapiens OX=9606 GN=PSMD8 PE=1 SV=2	P48556		166
Q15758	Neutral amino acid transporter B(0)	SLC1A5	2.3946	-0.187859	2.10823	0.161093	2.3946	24.1926	23.8579	24.0048	24.0189	26.3009	26.2525		6	6	6	14	1316500000	27	3	2	4	4	8	6	3	3	4	4	6	5	Neutral amino acid transporter B(0) OS=Homo sapiens OX=9606 GN=SLC1A5 PE=1 SV=2	Q15758		314
P60468	Protein transport protein Sec61 subunit beta	SEC61B	2.39405	0.0752468	2.39405	0.962324	2.03318	22.6328	22.6622	22.708	23.6246	25.0268	24.6954		2	2	2	27.1	294580000	5	0	0	0	1	2	2	1	1	2	2	2	2	Protein transport protein Sec61 subunit beta OS=Homo sapiens OX=9606 GN=SEC61B PE=1 SV=2	P60468		1510
O14654	Insulin receptor substrate 4	IRS4	2.393	0.709713	1.87044	1.1901	2.393	25.0521	24.7389	25.7618	25.929	26.9225	27.1319		42	42	42	41.1	11424000000	198	14	13	29	30	54	58	23	23	30	31	40	41	Insulin receptor substrate 4 OS=Homo sapiens OX=9606 GN=IRS4 PE=1 SV=1	O14654		99
Q9BT25	HAUS augmin-like complex subunit 8	HAUS8	2.39235	NA	2.39235	NA	NA	18.9887	NaN	NaN	19.658	21.381	20.005		2	2	2	11.2	17477000	2	0	0	0	0	2	0	1	0	0	1	2	1	HAUS augmin-like complex subunit 8 OS=Homo sapiens OX=9606 GN=HAUS8 PE=1 SV=3	Q9BT25		3148
Q8N2W9	E3 SUMO-protein ligase PIAS4	PIAS4	2.38903	NA	NA	2.38903	0.554598	NaN	19.9819	23.0179	22.3709	NaN	20.5365		4	4	4	11.2	55301000	4	0	0	2	2	0	0	0	1	4	3	0	1	E3 SUMO-protein ligase PIAS4 OS=Homo sapiens OX=9606 GN=PIAS4 PE=1 SV=1	Q8N2W9		3307
P30837	Aldehyde dehydrogenase X, mitochondrial	ALDH1B1	2.38639	0.215267	2.02304	0.562481	2.38639	24.1042	23.9733	24.3195	24.5358	26.1273	26.3597		15	15	14	36.9	2767100000	70	7	8	8	11	18	18	10	10	12	13	14	14	Aldehyde dehydrogenase X, mitochondrial OS=Homo sapiens OX=9606 GN=ALDH1B1 PE=1 SV=3	P30837		1502
Q9HD45	Transmembrane 9 superfamily member 3	TM9SF3	2.38033	-1.81602	2.38033	-0.220821	1.66989	23.3749	23.5266	21.5589	23.3058	25.7552	25.1965		6	6	6	12.7	1025300000	24	2	2	1	3	7	9	2	2	4	4	5	6	Transmembrane 9 superfamily member 3 OS=Homo sapiens OX=9606 GN=TM9SF3 PE=1 SV=2	Q9HD45		1545
O43242	26S proteasome non-ATPase regulatory subunit 3	PSMD3	2.37749	0.668747	2.14094	1.33043	2.37749	24.7003	24.5238	25.369	25.8542	26.8412	26.9013		35	35	35	60.5	10111000000	168	17	13	19	26	47	46	19	19	23	26	34	31	26S proteasome non-ATPase regulatory subunit 3 OS=Homo sapiens OX=9606 GN=PSMD3 PE=1 SV=2	O43242		2634
O75150	E3 ubiquitin-protein ligase BRE1B	RNF40	2.37587	-0.135794	2.37587	NA	NA	19.4386	NaN	19.3028	19.5581	21.8144	23.1716		9	9	9	15.2	140120000	11	0	0	0	0	5	6	1	0	1	1	8	6	E3 ubiquitin-protein ligase BRE1B OS=Homo sapiens OX=9606 GN=RNF40 PE=1 SV=5	O75150		663
O75419	Cell division control protein 45 homolog	CDC45	2.37143	0.472898	2.37143	0.349232	1.38521	21.9629	22.0829	22.4358	22.4321	24.3343	23.4681		4	4	4	8.5	213860000	6	0	0	0	0	3	3	1	1	1	2	4	4	Cell division control protein 45 homolog OS=Homo sapiens OX=9606 GN=CDC45 PE=1 SV=1	O75419		220
O95299	NADH dehydrogenase [ubiquinone] 1 alpha subcomplex subunit 10, mitochondrial	NDUFA10	2.36887	0.9324	2.36887	1.53752	2.17937	22.7757	23.1063	23.7081	24.6438	25.1446	25.2856		10	10	10	29.6	972570000	34	1	2	5	6	11	9	3	3	7	7	10	8	NADH dehydrogenase [ubiquinone] 1 alpha subcomplex subunit 10, mitochondrial OS=Homo sapiens OX=9606 GN=NDUFA10 PE=1 SV=1	O95299		479
Q86XL3	Ankyrin repeat and LEM domain-containing protein 2	ANKLE2	2.36693	1.48874	2.36693	-0.282522	2.26148	20.7923	22.0332	22.2811	21.7507	23.1593	24.2947		8	8	8	16	287360000	14	0	1	1	2	3	7	1	2	1	3	5	7	Ankyrin repeat and LEM domain-containing protein 2 OS=Homo sapiens OX=9606 GN=ANKLE2 PE=1 SV=4	Q86XL3		1978
Q9Y5M8	Signal recognition particle receptor subunit beta	SRPRB	2.36641	0.0358524	2.19173	0.0274906	2.36641	23.9649	23.8001	24.0008	23.8275	26.1566	26.1665		8	8	8	38.7	1530400000	31	4	3	3	3	8	10	6	5	5	6	8	8	Signal recognition particle receptor subunit beta OS=Homo sapiens OX=9606 GN=SRPRB PE=1 SV=3	Q9Y5M8		1385
P52701	DNA mismatch repair protein Msh6	MSH6	2.36521	0.659609	2.12266	1.17546	2.36521	24.3391	24.1056	24.9987	25.281	26.4618	26.4708		41	41	41	37.2	5233200000	127	10	6	20	22	37	32	23	17	29	31	36	35	DNA mismatch repair protein Msh6 OS=Homo sapiens OX=9606 GN=MSH6 PE=1 SV=2	P52701		1081
Q6PGP7	Tetratricopeptide repeat protein 37	TTC37	2.36347	0.533199	2.36347	0.752031	2.10091	21.8626	21.8923	22.3958	22.6443	24.2261	23.9932		30	30	30	25	1362500000	63	2	1	3	5	27	25	11	9	13	13	28	27	Tetratricopeptide repeat protein 37 OS=Homo sapiens OX=9606 GN=TTC37 PE=1 SV=1	Q6PGP7		903
Q9Y2T2	AP-3 complex subunit mu-1	AP3M1	2.36263	0.588127	2.23531	1.56178	2.36263	22.5869	22.4335	23.175	23.9952	24.8222	24.7961		12	12	10	46.2	1115100000	42	3	1	5	5	12	16	6	5	8	7	12	12	AP-3 complex subunit mu-1 OS=Homo sapiens OX=9606 GN=AP3M1 PE=1 SV=1	Q9Y2T2		3017
Q9HCN4	GPN-loop GTPase 1	GPN1	2.36089	NA	NA	0.45681	2.36089	NaN	20.6072	21.8382	21.064	21.7314	22.9681		4	4	4	24.9	61292000	4	0	0	1	0	1	2	0	2	2	1	1	3	GPN-loop GTPase 1 OS=Homo sapiens OX=9606 GN=GPN1 PE=1 SV=1	Q9HCN4		1293
P52292	Importin subunit alpha-1	KPNA2	2.35217	0.557463	2.35217	1.23498	2.35032	25.1189	25.1205	25.6764	26.3555	27.4711	27.4708		16	16	16	50.7	9224400000	135	12	13	17	17	35	41	15	14	15	16	16	16	Importin subunit alpha-1 OS=Homo sapiens OX=9606 GN=KPNA2 PE=1 SV=1	P52292		1938
O00159	Unconventional myosin-Ic	MYO1C	2.34585	2.16143	2.34585	1.11127	1.12202	22.2844	23.6786	24.4458	24.7899	24.6302	24.8006		15	15	15	18.1	903960000	39	0	2	8	8	11	10	4	5	11	13	13	13	Unconventional myosin-Ic OS=Homo sapiens OX=9606 GN=MYO1C PE=1 SV=4	O00159		692
Q08379	Golgin subfamily A member 2	GOLGA2	2.33583	1.61649	2.33583	0.60774	1.19684	20.6159	21.4733	22.2324	22.081	22.9518	22.6701		10	10	10	13.6	265170000	23	1	2	4	4	6	6	2	4	7	6	9	10	Golgin subfamily A member 2 OS=Homo sapiens OX=9606 GN=GOLGA2 PE=1 SV=3	Q08379		1645
P11172	Uridine 5-monophosphate synthase;Orotate phosphoribosyltransferase;Orotidine 5-phosphate decarboxylase	UMPS	2.33401	0.76679	2.33401	0.1719	2.09023	23.4539	23.517	24.2207	23.6889	25.7879	25.6072		17	17	17	45.8	1884100000	54	4	4	5	4	19	18	8	8	10	8	17	17	Uridine 5-monophosphate synthase OS=Homo sapiens OX=9606 GN=UMPS PE=1 SV=1	P11172		2462
O00213	Amyloid beta A4 precursor protein-binding family B member 1	APBB1	2.33348	0.165079	1.3831	0.247068	2.33348	20.6775	21.5091	20.8425	21.7562	22.0606	23.8426		9	9	9	24.4	253760000	13	0	0	1	3	3	6	2	1	3	3	6	9	Amyloid-beta A4 precursor protein-binding family B member 1 OS=Homo sapiens OX=9606 GN=APBB1 PE=1 SV=2	O00213		791
P24928	DNA-directed RNA polymerase II subunit RPB1	POLR2A	2.32916	0.556835	1.84471	0.651735	2.32916	22.8001	22.4693	23.3569	23.121	24.6448	24.7984		28	28	28	23.5	1106600000	55	3	1	4	7	22	18	8	9	11	17	24	22	DNA-directed RNA polymerase II subunit RPB1 OS=Homo sapiens OX=9606 GN=POLR2A PE=1 SV=2	P24928		2947
Q9P035	Very-long-chain (3R)-3-hydroxyacyl-CoA dehydratase 3	HACD3	2.32406	1.37528	2.32406	1.27973	1.9597	23.4517	23.8781	24.827	25.1578	25.7758	25.8378		9	9	9	30.4	2158000000	42	3	4	8	8	8	11	4	6	8	9	9	9	Very-long-chain (3R)-3-hydroxyacyl-CoA dehydratase 3 OS=Homo sapiens OX=9606 GN=HACD3 PE=1 SV=2	Q9P035		901
O96011	Peroxisomal membrane protein 11B	PEX11B	2.32136	0.728642	2.32136	0.611494	1.46874	22.8957	23.2999	23.6243	23.9114	25.217	24.7687		2	2	2	6.9	350970000	6	0	0	1	2	2	1	2	1	2	2	2	2	Peroxisomal membrane protein 11B OS=Homo sapiens OX=9606 GN=PEX11B PE=1 SV=1	O96011		3016
P05388;Q8NHW5	60S acidic ribosomal protein P0;60S acidic ribosomal protein P0-like	RPLP0;RPLP0P6	2.31884	1.09761	2.05055	1.10769	2.31884	24.1659	23.8879	25.2635	24.9956	26.2165	26.2067		10	10	10	39.1	2692300000	54	6	7	7	8	13	13	7	8	8	9	9	10	60S acidic ribosomal protein P0 OS=Homo sapiens OX=9606 GN=RPLP0 PE=1 SV=1;60S acidic ribosomal protein P0-like OS=Homo sapiens OX=9606 GN=RPLP0P6 PE=5 SV=1	P05388;Q8NHW5		554
O00148;Q13838	ATP-dependent RNA helicase DDX39A;Spliceosome RNA helicase DDX39B	DDX39A;DDX39B	2.31452	0.496912	2.31452	0.130156	1.85834	24.2238	24.3572	24.7207	24.4874	26.5383	26.2156		19	19	19	44.5	4930300000	86	7	4	6	10	33	26	8	12	10	12	19	18	ATP-dependent RNA helicase DDX39A OS=Homo sapiens OX=9606 GN=DDX39A PE=1 SV=2;Spliceosome RNA helicase DDX39B OS=Homo sapiens OX=9606 GN=DDX39B PE=1 SV=1	O00148;Q13838		1937
P27708	CAD protein;Glutamine-dependent carbamoyl-phosphate synthase;Aspartate carbamoyltransferase;Dihydroorotase	CAD	2.30827	0.249096	2.30827	0.450474	2.15906	25.2386	25.247	25.4877	25.6975	27.5469	27.4061		75	75	72	47.1	21881000000	334	24	25	33	39	105	108	51	51	49	56	70	71	CAD protein OS=Homo sapiens OX=9606 GN=CAD PE=1 SV=3	P27708		3127
Q969E2	Secretory carrier-associated membrane protein 4	SCAMP4	2.30256	-0.129322	1.47449	1.16654	2.30256	21.7891	21.3961	21.6597	22.5627	23.2636	23.6987		2	2	2	10	118950000	8	0	1	1	1	3	2	1	1	1	1	2	2	Secretory carrier-associated membrane protein 4 OS=Homo sapiens OX=9606 GN=SCAMP4 PE=1 SV=1	Q969E2		664
O15321	Transmembrane 9 superfamily member 1	TM9SF1	2.30151	0.487417	2.25311	-0.275455	2.30151	20.3371	20.5053	20.8245	20.2299	22.5902	22.8068		4	4	4	6.6	98748000	5	0	0	2	0	1	2	2	1	3	2	3	3	Transmembrane 9 superfamily member 1 OS=Homo sapiens OX=9606 GN=TM9SF1 PE=2 SV=2	O15321		2760
Q9UBW7	Zinc finger MYM-type protein 2	ZMYM2	2.30046	0.141573	1.7156	1.1763	2.30046	22.3318	21.7105	22.4734	22.8868	24.0474	24.0109		20	20	20	25.9	861840000	52	1	1	6	5	22	17	9	5	11	10	20	16	Zinc finger MYM-type protein 2 OS=Homo sapiens OX=9606 GN=ZMYM2 PE=1 SV=1	Q9UBW7		46
Q5XKP0	Protein QIL1	QIL1	2.30042	0.352453	2.03768	1.42919	2.30042	22.9183	22.7601	23.2707	24.1893	24.9559	25.0606		3	3	3	41.5	376230000	9	1	0	0	1	3	4	2	2	2	2	3	3	MICOS complex subunit MIC13 OS=Homo sapiens OX=9606 GN=MICOS13 PE=1 SV=1	Q5XKP0		767
Q53S58	Transmembrane protein 177	TMEM177	2.29678	1.15953	2.29678	1.43327	2.29287	20.6772	21.0503	21.8367	22.4835	22.974	23.3431		2	2	2	6.1	99911000	6	1	0	1	1	1	2	1	1	1	1	2	2	Transmembrane protein 177 OS=Homo sapiens OX=9606 GN=TMEM177 PE=1 SV=1	Q53S58		2172
Q9BRT8;Q5RIA9;Q5JTY5;Q4V339	COBW domain-containing protein 1;COBW domain-containing protein 5;COBW domain-containing protein 3;COBW domain-containing protein 6	CBWD1;CBWD5;CBWD3;CBWD6	2.29635	2.29635	0.842892	0.682545	-0.45764	20.4299	21.3242	22.7263	22.0068	21.2728	20.8666		4	4	1	16.5	86441000	8	0	1	1	1	3	2	1	1	2	3	4	4	COBW domain-containing protein 1 OS=Homo sapiens OX=9606 GN=CBWD1 PE=2 SV=1;COBW domain-containing protein 5 OS=Homo sapiens OX=9606 GN=CBWD5 PE=2 SV=1;COBW domain-containing protein 3 OS=Homo sapiens OX=9606 GN=CBWD3 PE=2 SV=1;COBW domain-containing prote	Q9BRT8;Q5RIA9;Q5JTY5;Q4V339		752
A0FGR8	Extended synaptotagmin-2	ESYT2	2.29584	0.975866	2.29584	1.57659	2.08951	21.5882	21.5305	22.564	23.107	23.884	23.62		17	17	17	28.9	870740000	43	2	3	7	4	14	13	6	6	7	8	17	16	Extended synaptotagmin-2 OS=Homo sapiens OX=9606 GN=ESYT2 PE=1 SV=1	A0FGR8		996
P78527	DNA-dependent protein kinase catalytic subunit	PRKDC	2.29559	1.22318	2.08605	1.79984	2.29559	25.3795	25.2381	26.6027	27.0379	27.4656	27.5336		140	140	140	37.3	35766000000	646	44	50	105	109	158	180	81	87	108	113	130	130	DNA-dependent protein kinase catalytic subunit OS=Homo sapiens OX=9606 GN=PRKDC PE=1 SV=3	P78527		240
Q96TC7	Regulator of microtubule dynamics protein 3	RMDN3	2.29352	1.59784	2.29352	-0.218372	2.20052	21.7233	22.2956	23.3211	22.0772	24.0168	24.4961		10	10	10	34.7	492800000	23	1	1	2	5	6	8	4	4	6	7	10	9	Regulator of microtubule dynamics protein 3 OS=Homo sapiens OX=9606 GN=RMDN3 PE=1 SV=2	Q96TC7		3164
Q8IZ69	tRNA (uracil-5-)-methyltransferase homolog A	TRMT2A	2.2891	2.2891	2.27983	0.133362	0.557262	20.0639	20.7107	22.353	20.8441	22.3438	21.268		6	6	6	11.7	99096000	6	0	1	1	0	3	1	1	1	2	2	6	4	tRNA (uracil-5-)-methyltransferase homolog A OS=Homo sapiens OX=9606 GN=TRMT2A PE=1 SV=2	Q8IZ69		3042
P48444	Coatomer subunit delta	ARCN1	2.28339	0.17329	2.28339	0.852077	1.96158	23.4266	23.0351	23.5999	23.8872	25.71	24.9967		10	10	10	25.2	848610000	26	2	1	2	4	9	8	3	3	5	4	10	9	Coatomer subunit delta OS=Homo sapiens OX=9606 GN=ARCN1 PE=1 SV=1	P48444		1469
Q9UNX4	WD repeat-containing protein 3	WDR3	2.28236	0.890837	0.935295	2.28236	0.818718	20.9395	20.1365	21.8303	22.4188	21.8748	20.9552		4	4	4	5.9	71087000	10	0	0	2	2	4	2	2	1	2	3	4	2	WD repeat-containing protein 3 OS=Homo sapiens OX=9606 GN=WDR3 PE=1 SV=1	Q9UNX4		1719
Q8TEY7	Ubiquitin carboxyl-terminal hydrolase 33	USP33	2.27871	NA	NA	2.27871	0.299107	NaN	19.9485	NaN	22.2272	20.424	20.2476		2	2	2	2.8	26379000	3	0	0	0	1	1	1	0	1	0	1	2	2	Ubiquitin carboxyl-terminal hydrolase 33 OS=Homo sapiens OX=9606 GN=USP33 PE=1 SV=2	Q8TEY7		600
P61923	Coatomer subunit zeta-1	COPZ1	2.27706	1.25929	2.27706	1.13554	2.26543	21.3296	21.1793	22.5889	22.3148	23.6067	23.4447		4	4	4	26.6	175130000	10	0	1	2	2	3	2	3	2	2	3	4	4	Coatomer subunit zeta-1 OS=Homo sapiens OX=9606 GN=COPZ1 PE=1 SV=1	P61923		3348
Q5TA45	Integrator complex subunit 11	CPSF3L	2.27637	0.203764	1.96262	0.834564	2.27637	21.4457	21.1292	21.6495	21.9638	23.4083	23.4056		6	6	6	13.8	183150000	8	0	0	0	0	3	5	2	1	2	4	5	6	Integrator complex subunit 11 OS=Homo sapiens OX=9606 GN=INTS11 PE=1 SV=2	Q5TA45		1404
Q3KQU3	MAP7 domain-containing protein 1	MAP7D1	2.27624	0.59411	0.164351	2.27624	0.274422	21.2135	21.1691	21.8076	23.4453	21.3778	21.4435		11	11	11	20.8	154770000	17	2	2	3	7	2	1	3	3	7	10	3	5	MAP7 domain-containing protein 1 OS=Homo sapiens OX=9606 GN=MAP7D1 PE=1 SV=1	Q3KQU3		352
Q92542	Nicastrin	NCSTN	2.27564	NA	NA	NA	2.27564	NaN	19.0204	NaN	NaN	21.5586	21.2961		3	3	3	8.7	29486000	4	0	0	0	0	3	1	0	1	0	0	3	3	Nicastrin OS=Homo sapiens OX=9606 GN=NCSTN PE=1 SV=2	Q92542		154
P17858	ATP-dependent 6-phosphofructokinase, liver type	PFKL	2.27529	0.806368	2.27529	1.26804	2.26493	23.0413	22.9637	23.8477	24.2318	25.3166	25.2286		22	19	17	33.6	2818400000	65	5	3	12	10	18	17	11	11	15	13	19	18	ATP-dependent 6-phosphofructokinase, liver type OS=Homo sapiens OX=9606 GN=PFKL PE=1 SV=6	P17858		2187
O95573	Long-chain-fatty-acid--CoA ligase 3	ACSL3	2.26094	0.512703	2.26094	0.418139	2.11398	23.6204	23.6199	24.1331	24.038	25.8814	25.7338		21	21	20	39.3	2287200000	60	1	3	3	8	21	24	8	8	10	12	20	21	Long-chain-fatty-acid--CoA ligase 3 OS=Homo sapiens OX=9606 GN=ACSL3 PE=1 SV=3	O95573		646
P49368	T-complex protein 1 subunit gamma	CCT3	2.25885	0.442057	2.25885	0.361322	2.1523	25.7475	25.8637	26.1896	26.225	28.0064	28.016		26	26	26	45.3	14826000000	181	12	16	20	30	50	53	18	21	23	23	26	26	T-complex protein 1 subunit gamma OS=Homo sapiens OX=9606 GN=CCT3 PE=1 SV=4	P49368		2296
Q6ZRI6	Uncharacterized protein C15orf39	C15orf39	2.25815	-0.398857	2.25815	NA	NA	21.221	NaN	20.8221	20.8566	23.4791	22.8905		8	8	8	15.8	168520000	9	0	0	0	0	5	4	3	0	2	1	6	7	Uncharacterized protein C15orf39 OS=Homo sapiens OX=9606 GN=C15orf39 PE=1 SV=3	Q6ZRI6		2286
Q8IXT5	RNA-binding protein 12B	RBM12B	2.25702	1.57408	-1.5487	2.25702	0.119875	21.0978	21.0885	22.6718	23.3456	19.5491	21.2084		5	5	5	5	83862000	8	0	0	2	5	0	1	2	2	3	5	1	2	RNA-binding protein 12B OS=Homo sapiens OX=9606 GN=RBM12B PE=1 SV=2	Q8IXT5		1830
P00374	Dihydrofolate reductase	DHFR	2.25025	1.06391	2.25025	0.879896	2.06574	22.6523	22.8312	23.7162	23.7111	24.9025	24.897		6	6	6	43.9	570100000	12	0	1	1	1	3	6	3	2	3	5	5	5	Dihydrofolate reductase OS=Homo sapiens OX=9606 GN=DHFR PE=1 SV=2	P00374;Q86XF0		2812
Q99832	T-complex protein 1 subunit eta	CCT7	2.24667	0.0514355	2.24667	0.738504	2.06436	23.9422	24.13	23.9936	24.8685	26.1888	26.1943		17	17	17	39.6	3186300000	89	9	11	9	11	23	26	12	13	13	14	15	16	T-complex protein 1 subunit eta OS=Homo sapiens OX=9606 GN=CCT7 PE=1 SV=2	Q99832		2880
Q9NZJ0	Denticleless protein homolog	DTL	2.24504	-0.613497	1.01612	1.39106	2.24504	22.372	21.2541	21.7585	22.6451	23.3881	23.4991		6	6	6	8.9	242820000	13	1	2	1	2	3	4	3	4	2	4	5	5	Denticleless protein homolog OS=Homo sapiens OX=9606 GN=DTL PE=1 SV=3	Q9NZJ0		606
P17655	Calpain-2 catalytic subunit	CAPN2	2.2334	0.662966	2.16867	1.17745	2.2334	23.7144	23.5859	24.3774	24.7633	25.8831	25.8193		20	20	20	35.6	3130800000	84	6	7	12	16	20	23	11	10	14	17	19	18	Calpain-2 catalytic subunit OS=Homo sapiens OX=9606 GN=CAPN2 PE=1 SV=6	P17655		225
O96008	Mitochondrial import receptor subunit TOM40 homolog	TOMM40	2.23284	0.608885	2.23284	-0.288496	1.75416	22.8121	22.9956	23.421	22.7071	25.0449	24.7498		7	7	7	31.3	661980000	23	1	1	2	1	9	9	3	3	4	4	7	6	Mitochondrial import receptor subunit TOM40 homolog OS=Homo sapiens OX=9606 GN=TOMM40 PE=1 SV=1	O96008		688
P36542	ATP synthase subunit gamma, mitochondrial	ATP5C1	2.23106	0.87241	2.08675	1.36622	2.23106	26.0855	26.077	26.9579	27.4432	28.1723	28.3081		11	11	11	44	7583300000	87	9	10	13	12	21	22	10	11	11	11	11	11	ATP synthase subunit gamma, mitochondrial OS=Homo sapiens OX=9606 GN=ATP5F1C PE=1 SV=1	P36542		1429
P04818	Thymidylate synthase	TYMS	2.23094	0.209314	1.676	-0.757347	2.23094	20.8823	22.5211	21.0917	21.7638	22.5583	24.7521		5	5	5	22	202170000	6	0	1	0	0	1	4	1	2	1	1	2	5	Thymidylate synthase OS=Homo sapiens OX=9606 GN=TYMS PE=1 SV=3	P04818		1355
O95373	Importin-7	IPO7	2.23084	0.567923	2.20861	0.220957	2.23084	26.8326	26.8478	27.4005	27.0688	29.0412	29.0786		28	28	28	31.7	8591700000	103	7	6	9	11	33	37	13	14	17	16	28	27	Importin-7 OS=Homo sapiens OX=9606 GN=IPO7 PE=1 SV=1	O95373		2073
Q9NWV8	BRISC and BRCA1-A complex member 1	BABAM1	2.22706	0.00396919	2.13432	0.449413	2.22706	21.3172	21.3251	21.3211	21.7745	23.4515	23.5522		2	2	2	10.3	108420000	7	0	0	1	1	3	2	1	1	2	2	2	2	BRISC and BRCA1-A complex member 1 OS=Homo sapiens OX=9606 GN=BABAM1 PE=1 SV=1	Q9NWV8		2559
P54709	Sodium/potassium-transporting ATPase subunit beta-3	ATP1B3	2.22291	0.118162	2.22291	NA	NA	20.3692	NaN	20.4874	21.0053	22.5921	22.3527		5	5	5	17.6	89799000	5	0	0	0	0	2	3	2	0	1	2	3	4	Sodium/potassium-transporting ATPase subunit beta-3 OS=Homo sapiens OX=9606 GN=ATP1B3 PE=1 SV=1	P54709		201
Q9NR31;Q9Y6B6	GTP-binding protein SAR1a;GTP-binding protein SAR1b	SAR1A;SAR1B	2.22216	NA	NA	-0.643467	2.22216	NaN	20.4457	20.4854	19.8022	22.0275	22.6678		2	2	2	17.2	67636000	4	0	0	0	0	2	2	0	1	2	2	2	2	GTP-binding protein SAR1a OS=Homo sapiens OX=9606 GN=SAR1A PE=1 SV=1;GTP-binding protein SAR1b OS=Homo sapiens OX=9606 GN=SAR1B PE=1 SV=1	Q9NR31;Q9Y6B6		948
P67812	Signal peptidase complex catalytic subunit SEC11A	SEC11A	2.22206	1.25092	2.22206	0.381504	1.20993	23.0206	23.0172	24.2715	23.3987	25.2426	24.2271		4	4	4	16.2	701410000	24	2	1	3	4	8	6	3	3	4	4	4	4	Signal peptidase complex catalytic subunit SEC11A OS=Homo sapiens OX=9606 GN=SEC11A PE=1 SV=1	P67812		2906
Q8TEQ8	GPI ethanolamine phosphate transferase 3	PIGO	2.21793	0.414358	2.21793	NA	NA	18.1306	NaN	18.5449	NaN	20.3485	22.8653		2	2	2	4.3	38740000	2	0	0	0	0	0	2	1	0	1	0	2	2	GPI ethanolamine phosphate transferase 3 OS=Homo sapiens OX=9606 GN=PIGO PE=1 SV=3	Q8TEQ8		3415
Q07065	Cytoskeleton-associated protein 4	CKAP4	2.21669	1.63996	2.21669	NA	NA	20.1885	NaN	21.8284	21.8018	22.4051	22.8382		9	9	9	20.9	197940000	16	0	0	2	2	4	8	2	0	4	6	7	9	Cytoskeleton-associated protein 4 OS=Homo sapiens OX=9606 GN=CKAP4 PE=1 SV=2	Q07065		1327
Q9HB40	Retinoid-inducible serine carboxypeptidase	SCPEP1	2.21334	-0.298931	2.21334	NA	NA	20.3178	NaN	20.0189	21.0643	22.5312	22.7189		2	2	2	6.9	50423000	3	0	0	0	0	2	1	1	0	1	1	2	2	Retinoid-inducible serine carboxypeptidase OS=Homo sapiens OX=9606 GN=SCPEP1 PE=1 SV=1	Q9HB40		2087
P26640	Valine--tRNA ligase	VARS	2.21152	-1.52812	1.69628	0.562353	2.21152	22.0276	21.7989	20.4995	22.3613	23.7239	24.0104		12	12	12	15.3	523640000	32	3	2	2	1	11	13	5	4	3	6	11	12	Valine--tRNA ligase OS=Homo sapiens OX=9606 GN=VARS1 PE=1 SV=4	P26640		976
O94905	Erlin-2	ERLIN2	2.20436	0.911476	2.09554	1.02837	2.20436	24.0807	24.0461	24.9922	25.0745	26.1763	26.2505		14	14	11	44.5	4197100000	74	6	7	10	9	21	21	10	12	13	14	14	14	Erlin-2 OS=Homo sapiens OX=9606 GN=ERLIN2 PE=1 SV=1	O94905		3416
Q9NVI7	ATPase family AAA domain-containing protein 3A	ATAD3A	2.20396	1.7818	1.81352	1.98464	2.20396	24.9861	24.8798	26.7679	26.8644	26.7996	27.0838		28	28	9	49.2	10528000000	142	9	8	30	30	31	34	17	18	26	24	27	26	ATPase family AAA domain-containing protein 3A OS=Homo sapiens OX=9606 GN=ATAD3A PE=1 SV=2	Q9NVI7		366
Q6UXV4	MICOS complex subunit MIC27	APOOL	2.1988	0.166754	1.68748	0.613529	2.1988	23.9538	23.6614	24.1206	24.275	25.6413	25.8602		9	9	9	48.1	1041900000	20	1	0	3	2	6	8	4	5	6	5	9	7	MICOS complex subunit MIC27 OS=Homo sapiens OX=9606 GN=APOOL PE=1 SV=1	Q6UXV4		2116
P28288	ATP-binding cassette sub-family D member 3	ABCD3	2.19732	1.17814	2.19732	1.14036	2.08755	23.6051	23.7728	24.7833	24.9132	25.8025	25.8604		17	17	17	26.4	3354800000	56	2	2	7	6	19	20	9	8	14	16	17	17	ATP-binding cassette sub-family D member 3 OS=Homo sapiens OX=9606 GN=ABCD3 PE=1 SV=1	P28288		3198
P42167	Lamina-associated polypeptide 2, isoforms beta/gamma;Thymopoietin;Thymopentin	TMPO	2.19521	0.934696	2.19521	0.395622	0.651587	20.3513	21.4217	21.286	21.8173	22.5465	22.0733		12	4	4	44.1	86708000	10	0	1	1	2	3	3	1	2	2	2	3	3	Lamina-associated polypeptide 2, isoforms beta/gamma OS=Homo sapiens OX=9606 GN=TMPO PE=1 SV=2	P42167		1337
O00203	AP-3 complex subunit beta-1	AP3B1	2.19128	0.997484	2.10561	1.25002	2.19128	21.9278	21.9629	22.9253	23.2129	24.0334	24.1541		24	24	20	30.3	1118400000	57	3	5	8	8	13	20	11	9	15	15	18	21	AP-3 complex subunit beta-1 OS=Homo sapiens OX=9606 GN=AP3B1 PE=1 SV=3	O00203		1029
P24278	Zinc finger and BTB domain-containing protein 25	ZBTB25	2.19054	-0.101318	2.19054	0.333122	-1.31448	21.878	22.9093	21.7767	23.2424	24.0686	21.5948		2	2	2	3.9	109790000	2	0	0	0	1	1	0	2	1	2	2	2	1	Zinc finger and BTB domain-containing protein 25 OS=Homo sapiens OX=9606 GN=ZBTB25 PE=1 SV=2	P24278		668
P35250	Replication factor C subunit 2	RFC2	2.19005	0.756413	2.18782	0.817215	2.19005	22.0272	21.8733	22.7836	22.6905	24.215	24.0633		8	8	8	29.4	443120000	20	0	3	3	3	5	6	2	3	3	6	8	7	Replication factor C subunit 2 OS=Homo sapiens OX=9606 GN=RFC2 PE=1 SV=3	P35250		571
Q9Y678	Coatomer subunit gamma-1	COPG1	2.18894	0.798969	2.18894	0.950846	2.02624	24.1306	24.3744	24.9296	25.3252	26.3196	26.4006		27	27	25	43	3692100000	91	6	8	8	8	29	32	11	14	16	19	26	25	Coatomer subunit gamma-1 OS=Homo sapiens OX=9606 GN=COPG1 PE=1 SV=1	Q9Y678		2371
O75323	Protein NipSnap homolog 2	GBAS	2.17949	0.847416	2.09519	0.167894	2.17949	23.2811	23.6872	24.1285	23.8551	25.3763	25.8667		6	6	5	26.2	946040000	16	0	1	2	2	5	6	3	3	4	3	6	6	Protein NipSnap homolog 2 OS=Homo sapiens OX=9606 GN=NIPSNAP2 PE=1 SV=1	O75323		838
Q16718	NADH dehydrogenase [ubiquinone] 1 alpha subcomplex subunit 5	NDUFA5	2.17153	0.631023	1.80684	0.0907822	2.17153	24.6266	24.3198	25.2576	24.4105	26.4335	26.4913		5	5	5	52.6	2279000000	26	2	2	4	2	8	8	4	4	3	5	5	5	NADH dehydrogenase [ubiquinone] 1 alpha subcomplex subunit 5 OS=Homo sapiens OX=9606 GN=NDUFA5 PE=1 SV=3	Q16718		145
P27824	Calnexin	CANX	2.1706	-0.166824	2.1706	-0.215652	1.34649	23.5606	23.8332	23.3938	23.6175	25.7312	25.1796		10	10	10	20.8	931760000	25	1	1	2	3	9	9	2	3	4	5	9	9	Calnexin OS=Homo sapiens OX=9606 GN=CANX PE=1 SV=2	P27824		1555
O43819	Protein SCO2 homolog, mitochondrial	SCO2	2.16286	0.230772	2.16286	0.747938	1.99331	23.2071	23.1284	23.4378	23.8763	25.3699	25.1217		5	5	5	28.2	894400000	20	2	1	2	2	6	7	5	4	4	4	5	5	Protein SCO2 homolog, mitochondrial OS=Homo sapiens OX=9606 GN=SCO2 PE=1 SV=3	O43819		2745
P50897	Palmitoyl-protein thioesterase 1	PPT1	2.15789	0.366959	1.94831	0.459665	2.15789	22.3568	22.3961	22.7238	22.8557	24.3051	24.554		4	4	4	18.3	434100000	14	1	1	3	2	3	4	3	3	3	3	4	4	Palmitoyl-protein thioesterase 1 OS=Homo sapiens OX=9606 GN=PPT1 PE=1 SV=1	P50897		1395
Q12769	Nuclear pore complex protein Nup160	NUP160	2.15517	0.819254	2.15517	1.01988	2.01793	21.9152	21.8351	22.7345	22.8549	24.0704	23.853		20	20	20	21.2	810510000	58	1	2	9	8	17	21	9	10	15	15	19	20	Nuclear pore complex protein Nup160 OS=Homo sapiens OX=9606 GN=NUP160 PE=1 SV=3	Q12769		744
Q8IWA0	WD repeat-containing protein 75	WDR75	2.14737	1.3166	2.14737	0.684532	1.57225	22.3769	22.5743	23.6935	23.2588	24.5243	24.1465		14	14	14	23.1	523160000	28	1	1	3	5	10	8	7	4	7	8	13	12	WD repeat-containing protein 75 OS=Homo sapiens OX=9606 GN=WDR75 PE=1 SV=1	Q8IWA0		2967
Q92947	Glutaryl-CoA dehydrogenase, mitochondrial	GCDH	2.14692	0.510189	1.82231	1.11375	2.14692	22.7215	22.6001	23.2317	23.7139	24.5439	24.747		8	8	8	26.9	734000000	22	0	1	2	2	7	10	2	2	3	4	7	8	Glutaryl-CoA dehydrogenase, mitochondrial OS=Homo sapiens OX=9606 GN=GCDH PE=1 SV=1	Q92947		1909
P50213	Isocitrate dehydrogenase [NAD] subunit alpha, mitochondrial	IDH3A	2.14346	-0.322445	2.10415	-0.603102	2.14346	20.8933	21.2097	20.5709	20.6066	22.9975	23.3531		3	3	3	9	104260000	6	0	1	0	1	2	2	1	3	1	2	2	2	Isocitrate dehydrogenase [NAD] subunit alpha, mitochondrial OS=Homo sapiens OX=9606 GN=IDH3A PE=1 SV=1	P50213		3279
Q13509	Tubulin beta-3 chain	TUBB3	2.13497	0.633072	2.13497	1.0201	1.63177	24.2881	24.2219	24.9212	25.242	26.4231	25.8537		19	5	5	51.6	1295400000	27	1	2	2	2	10	10	5	4	3	4	5	5	Tubulin beta-3 chain OS=Homo sapiens OX=9606 GN=TUBB3 PE=1 SV=2	Q13509		1008
P51790	H(+)/Cl(-) exchange transporter 3	CLCN3	2.12676	NA	NA	-0.591448	2.12676	NaN	19.9539	19.77	19.3625	20.5089	22.0807		4	4	4	8.8	36191000	7	0	0	0	0	4	3	0	1	1	1	3	3	H(+)/Cl(-) exchange transporter 3 OS=Homo sapiens OX=9606 GN=CLCN3 PE=1 SV=2	P51790		875
Q9HDC5	Junctophilin-1	JPH1	2.12599	NA	2.12599	NA	NA	20.6691	NaN	NaN	20.012	22.7951	23.1538		5	5	5	8.3	122200000	5	0	0	0	1	3	1	2	1	1	3	5	3	Junctophilin-1 OS=Homo sapiens OX=9606 GN=JPH1 PE=1 SV=2	Q9HDC5		3230
Q14203	Dynactin subunit 1	DCTN1	2.12094	0.659136	2.12094	0.787781	1.8755	23.5179	23.5024	24.177	24.2902	25.6388	25.3779		44	44	44	44.4	4347600000	138	4	7	22	19	43	43	20	21	27	27	36	38	Dynactin subunit 1 OS=Homo sapiens OX=9606 GN=DCTN1 PE=1 SV=3	Q14203		1153
Q16637	Survival motor neuron protein	SMN1	2.11692	1.09516	0.274654	1.38861	2.11692	26.5634	25.9753	27.6586	27.3639	26.8381	28.0922		5	5	5	23.8	1812900000	16	0	0	3	3	5	5	4	2	4	5	4	5	Survival motor neuron protein OS=Homo sapiens OX=9606 GN=SMN1 PE=1 SV=1	Q16637		1136
Q9BUF5	Tubulin beta-6 chain	TUBB6	2.11383	0.89328	1.86916	0.815323	2.11383	24.1621	24.4735	25.0554	25.2888	26.0312	26.5873		22	11	9	66.1	2798000000	70	3	4	10	10	24	19	9	8	10	11	11	11	Tubulin beta-6 chain OS=Homo sapiens OX=9606 GN=TUBB6 PE=1 SV=1	Q9BUF5		1639
P30825	High affinity cationic amino acid transporter 1	SLC7A1	2.11366	NA	1.74527	0.540203	2.11366	20.8428	20.4699	NaN	21.0101	22.5881	22.5836		4	4	4	7.3	143840000	5	0	0	0	0	2	3	1	1	0	1	4	4	High affinity cationic amino acid transporter 1 OS=Homo sapiens OX=9606 GN=SLC7A1 PE=1 SV=1	P30825		3068
O14965	Aurora kinase A	AURKA	2.11324	-0.638411	0.41857	0.484356	2.11324	21.2822	20.9477	20.6438	21.4321	21.7007	23.061		3	2	2	10.4	54414000	6	1	0	1	2	1	1	1	1	1	2	1	1	Aurora kinase A OS=Homo sapiens OX=9606 GN=AURKA PE=1 SV=2	O14965;Q9UQB9		2624
Q8N3E9	1-phosphatidylinositol 4,5-bisphosphate phosphodiesterase delta-3	PLCD3	2.11031	2.11031	-0.779123	-0.7297	-2.39343	19.418	20.683	21.5283	19.9533	18.6389	18.2896		3	3	3	6.7	17441000	4	0	1	1	0	2	0	2	1	1	2	2	1	1-phosphatidylinositol 4,5-bisphosphate phosphodiesterase delta-3 OS=Homo sapiens OX=9606 GN=PLCD3 PE=1 SV=3	Q8N3E9		3053
Q9BZF9	Uveal autoantigen with coiled-coil domains and ankyrin repeats	UACA	2.10681	NA	NA	1.01531	2.10681	NaN	22.3763	22.0104	23.3917	NaN	24.4831		2	2	2	1.5	128940000	3	0	0	1	1	0	1	0	1	2	1	0	1	Uveal autoantigen with coiled-coil domains and ankyrin repeats OS=Homo sapiens OX=9606 GN=UACA PE=1 SV=2	Q9BZF9		2484
Q9NS69	Mitochondrial import receptor subunit TOM22 homolog	TOMM22	2.10287	0.00482559	2.02156	0.70035	2.10287	23.8313	23.8077	23.8361	24.5081	25.8529	25.9106		6	6	6	66.2	1890200000	61	4	5	8	9	17	18	6	6	6	6	6	6	Mitochondrial import receptor subunit TOM22 homolog OS=Homo sapiens OX=9606 GN=TOMM22 PE=1 SV=3	Q9NS69		2648
Q8WUA4	General transcription factor 3C polypeptide 2	GTF3C2	2.10251	2.10251	0.049284	1.92814	1.24575	21.4564	21.2808	23.5589	23.209	21.5057	22.5266		9	9	9	18.1	208000000	18	1	1	5	3	4	4	2	2	7	6	5	4	General transcription factor 3C polypeptide 2 OS=Homo sapiens OX=9606 GN=GTF3C2 PE=1 SV=2	Q8WUA4		1694
O14949	Cytochrome b-c1 complex subunit 8	UQCRQ	2.10152	0.226553	2.10152	0.845491	2.07606	24.0779	23.7928	24.3045	24.6383	26.1794	25.8689		5	5	5	46.3	1619500000	22	1	1	5	5	4	6	4	4	4	5	5	5	Cytochrome b-c1 complex subunit 8 OS=Homo sapiens OX=9606 GN=UQCRQ PE=1 SV=4	O14949		1383
Q14677	Clathrin interactor 1	CLINT1	2.09838	1.4239	1.95837	2.09838	2.02645	22.3114	22.0668	23.7353	24.1652	24.2698	24.0933		5	5	5	10.2	391380000	13	1	0	2	3	4	3	2	1	4	4	4	5	Clathrin interactor 1 OS=Homo sapiens OX=9606 GN=CLINT1 PE=1 SV=1	Q14677		197
O60884	DnaJ homolog subfamily A member 2	DNAJA2	2.09811	-0.107147	2.09811	0.0850372	2.09414	24.7009	24.5065	24.5937	24.5915	26.799	26.6006		19	19	19	53.2	5491600000	84	8	8	7	10	23	28	13	13	12	14	17	18	DnaJ homolog subfamily A member 2 OS=Homo sapiens OX=9606 GN=DNAJA2 PE=1 SV=1	O60884		1780
P31689	DnaJ homolog subfamily A member 1	DNAJA1	2.09786	0.199289	1.98482	0.263525	2.09786	25.9397	25.8822	26.139	26.1458	27.9245	27.9801		16	16	16	50.6	7977200000	99	5	9	16	12	30	27	8	10	11	10	16	14	DnaJ homolog subfamily A member 1 OS=Homo sapiens OX=9606 GN=DNAJA1 PE=1 SV=2	P31689		3011
Q99733	Nucleosome assembly protein 1-like 4	NAP1L4	2.09752	0.119272	2.09752	0.301085	1.52587	21.6595	22.4691	21.7788	22.7702	23.757	23.995		4	3	3	13.1	212070000	10	2	0	2	3	2	1	2	1	2	3	3	2	Nucleosome assembly protein 1-like 4 OS=Homo sapiens OX=9606 GN=NAP1L4 PE=1 SV=1	Q99733		1924
O15160	DNA-directed RNA polymerases I and III subunit RPAC1	POLR1C	2.09469	1.49129	2.09469	0.189386	0.775318	20.747	22.2024	22.2383	22.3918	22.8417	22.9777		9	9	9	40.2	295790000	24	0	1	5	5	6	7	4	5	7	7	8	7	DNA-directed RNA polymerases I and III subunit RPAC1 OS=Homo sapiens OX=9606 GN=POLR1C PE=1 SV=1	O15160		2348
P19525	Interferon-induced, double-stranded RNA-activated protein kinase	EIF2AK2	2.08984	1.28853	0.415251	2.08984	0.466766	21.068	21.0675	22.3565	23.1573	21.4832	21.5343		4	4	4	6.7	97321000	6	0	0	2	2	2	0	3	3	4	3	4	3	Interferon-induced, double-stranded RNA-activated protein kinase OS=Homo sapiens OX=9606 GN=EIF2AK2 PE=1 SV=2	P19525		2293
P46020	Phosphorylase b kinase regulatory subunit alpha, skeletal muscle isoform	PHKA1	2.08858	0.873035	1.48924	2.08858	1.14151	22.2866	21.7766	23.1596	23.8651	23.7759	22.9181		10	10	10	11.6	284420000	19	1	1	1	1	8	7	2	2	3	5	10	10	Phosphorylase b kinase regulatory subunit alpha, skeletal muscle isoform OS=Homo sapiens OX=9606 GN=PHKA1 PE=1 SV=2	P46020		1514
Q8TB61	Adenosine 3-phospho 5-phosphosulfate transporter 1	SLC35B2	2.08615	0.0569954	1.99358	1.01949	2.08615	22.3777	22.1715	22.4347	23.1909	24.3713	24.2576		6	6	6	13.9	382470000	12	0	0	1	1	5	5	1	1	1	2	6	6	Adenosine 3-phospho 5-phosphosulfate transporter 1 OS=Homo sapiens OX=9606 GN=SLC35B2 PE=1 SV=1	Q8TB61		785
P04264;CON__P04264	Keratin, type II cytoskeletal 1	KRT1	2.08229	1.46924	2.08229	1.30363	-0.164862	26.3899	25.3418	27.8591	26.6454	28.4722	25.1769	+	32	29	20	43.2	11425000000	131	18	7	31	18	49	8	20	19	26	22	28	17	Keratin, type II cytoskeletal 1 OS=Homo sapiens OX=9606 GN=KRT1 PE=1 SV=6;	P04264;CON__P04264		3418
P31946	14-3-3 protein beta/alpha;14-3-3 protein beta/alpha, N-terminally processed	YWHAB	2.07538	-0.28772	2.07538	0.0097847	2.04266	22.0033	21.9091	21.7156	21.9189	24.0787	23.9518		8	5	4	37.4	308660000	15	1	1	1	3	6	3	2	2	2	4	5	5	14-3-3 protein beta/alpha OS=Homo sapiens OX=9606 GN=YWHAB PE=1 SV=3	P31946		1333
P11216	Glycogen phosphorylase, brain form	PYGB	2.07452	0.752972	2.07452	0.845331	1.99296	22.8527	22.7751	23.6057	23.6204	24.9272	24.768		24	24	19	36.2	1605400000	56	4	2	8	7	17	18	12	11	15	15	23	22	Glycogen phosphorylase, brain form OS=Homo sapiens OX=9606 GN=PYGB PE=1 SV=5	P11216;P11217		326
Q86U86	Protein polybromo-1	PBRM1	2.07061	1.42546	0.148983	2.07061	0.618446	20.4423	20.3706	21.8678	22.4412	20.5913	20.9891		11	11	11	9.5	110480000	13	1	0	5	5	0	2	2	1	8	9	4	4	Protein polybromo-1 OS=Homo sapiens OX=9606 GN=PBRM1 PE=1 SV=1	Q86U86		2970
O15460	Prolyl 4-hydroxylase subunit alpha-2	P4HA2	2.06791	1.86907	2.06791	0.419882	1.42705	21.0838	21.5739	22.9528	21.9938	23.1517	23.001		9	9	9	21.5	239630000	16	0	0	2	3	5	6	4	3	4	6	8	8	Prolyl 4-hydroxylase subunit alpha-2 OS=Homo sapiens OX=9606 GN=P4HA2 PE=1 SV=1	O15460		64
P61981	14-3-3 protein gamma;14-3-3 protein gamma, N-terminally processed	YWHAG	2.06779	NA	NA	NA	2.06779	NaN	20.1076	NaN	NaN	22.9341	22.1754		7	4	4	32	118150000	7	0	0	0	0	4	3	0	1	0	0	4	4	14-3-3 protein gamma OS=Homo sapiens OX=9606 GN=YWHAG PE=1 SV=2	P61981		65
O75694	Nuclear pore complex protein Nup155	NUP155	2.06653	0.454247	1.91343	1.03671	2.06653	23.7165	23.4848	24.1707	24.5215	25.6299	25.5513		28	28	28	28.1	4494000000	125	11	14	18	20	31	31	18	19	21	23	28	27	Nuclear pore complex protein Nup155 OS=Homo sapiens OX=9606 GN=NUP155 PE=1 SV=1	O75694		3182
P45954	Short/branched chain specific acyl-CoA dehydrogenase, mitochondrial	ACADSB	2.06581	1.23474	2.06581	-0.125006	1.46412	20.3006	20.25	21.5354	20.125	22.3664	21.7141		3	3	3	9.5	74769000	6	0	0	1	0	2	3	2	1	2	1	3	3	Short/branched chain specific acyl-CoA dehydrogenase, mitochondrial OS=Homo sapiens OX=9606 GN=ACADSB PE=1 SV=1	P45954		1808
Q16795	NADH dehydrogenase [ubiquinone] 1 alpha subcomplex subunit 9, mitochondrial	NDUFA9	2.06147	1.16072	2.06147	0.93697	2.03246	23.2527	23.4665	24.4134	24.4035	25.3141	25.499		14	14	14	44.8	1834900000	58	4	5	7	11	15	16	8	9	11	11	14	13	NADH dehydrogenase [ubiquinone] 1 alpha subcomplex subunit 9, mitochondrial OS=Homo sapiens OX=9606 GN=NDUFA9 PE=1 SV=2	Q16795		2141
Q8TCJ2	Dolichyl-diphosphooligosaccharide--protein glycosyltransferase subunit STT3B	STT3B	2.06085	0.831556	2.06085	1.47062	1.75543	21.2728	21.5484	22.1043	23.019	23.3336	23.3038		8	8	8	10.8	311970000	19	1	0	2	4	7	5	4	3	5	7	7	6	Dolichyl-diphosphooligosaccharide--protein glycosyltransferase subunit STT3B OS=Homo sapiens OX=9606 GN=STT3B PE=1 SV=1	Q8TCJ2		885
P61160	Actin-related protein 2	ACTR2	2.05454	0.234587	2.05454	0.706329	1.92777	22.7266	22.8053	22.9612	23.5116	24.7812	24.733		9	9	9	27.9	901540000	26	3	2	4	1	10	6	6	6	6	6	9	9	Actin-related protein 2 OS=Homo sapiens OX=9606 GN=ACTR2 PE=1 SV=1	P61160		420
P50991	T-complex protein 1 subunit delta	CCT4	2.05113	0.145958	2.0467	0.0442486	2.05113	24.6315	24.7171	24.7774	24.7614	26.6782	26.7682		22	22	22	51	6820800000	113	10	11	11	11	33	37	14	16	16	17	22	22	T-complex protein 1 subunit delta OS=Homo sapiens OX=9606 GN=CCT4 PE=1 SV=4	P50991		2521
Q9BVV7	Mitochondrial import inner membrane translocase subunit Tim21	TIMM21	2.04994	NA	2.04994	0.616514	1.17131	21.4384	21.2171	NaN	21.8336	23.4884	22.3884		3	3	3	13.3	151910000	4	0	0	0	0	2	2	1	1	0	1	3	3	Mitochondrial import inner membrane translocase subunit Tim21 OS=Homo sapiens OX=9606 GN=TIMM21 PE=1 SV=1	Q9BVV7		3066
Q96C36	Pyrroline-5-carboxylate reductase 2	PYCR2	2.04852	0.821112	1.8965	1.14407	2.04852	21.93	22.0368	22.7511	23.1808	23.8265	24.0853		7	7	7	21.2	544790000	24	1	1	5	4	6	7	6	6	7	7	6	7	Pyrroline-5-carboxylate reductase 2 OS=Homo sapiens OX=9606 GN=PYCR2 PE=1 SV=1	Q96C36		2354
Q9UNF1	Melanoma-associated antigen D2	MAGED2	2.04548	0.253902	1.88368	0.857981	2.04548	24.6093	24.3677	24.8632	25.2257	26.493	26.4132		21	21	21	42.6	3274500000	94	8	9	10	16	25	26	8	11	15	15	20	19	Melanoma-associated antigen D2 OS=Homo sapiens OX=9606 GN=MAGED2 PE=1 SV=2	Q9UNF1;Q12816		1476
O00483	Cytochrome c oxidase subunit NDUFA4	NDUFA4	2.04414	-0.452101	1.73839	0.716795	2.04414	23.9983	23.3162	23.5462	24.033	25.7367	25.3603		3	3	3	32.1	862370000	15	2	2	2	3	3	3	3	3	3	3	3	3	Cytochrome c oxidase subunit NDUFA4 OS=Homo sapiens OX=9606 GN=NDUFA4 PE=1 SV=1	O00483		3024
Q5SNT2	Transmembrane protein 201	TMEM201	2.04057	-0.25667	2.04057	-0.679541	0.544682	22.7945	23.5162	22.5378	22.8366	24.8351	24.0609		4	4	4	5.9	283540000	6	0	0	0	0	4	2	2	1	1	1	4	3	Transmembrane protein 201 OS=Homo sapiens OX=9606 GN=TMEM201 PE=1 SV=1	Q5SNT2		69
P27797	Calreticulin	CALR	2.04028	0.0810661	2.04028	-0.268396	1.43717	23.1514	23.5445	23.2325	23.2761	25.1917	24.9817		8	8	8	30.7	594670000	21	1	2	2	1	8	7	5	4	5	3	8	7	Calreticulin OS=Homo sapiens OX=9606 GN=CALR PE=1 SV=1	P27797		1403
Q9NXF1	Testis-expressed sequence 10 protein	TEX10	2.0326	2.0326	0.383204	0.966921	0.0646133	21.7144	22.4569	23.747	23.4238	22.0976	22.5215		10	10	10	16.4	284100000	22	1	1	5	5	5	5	3	8	8	9	9	9	Testis-expressed protein 10 OS=Homo sapiens OX=9606 GN=TEX10 PE=1 SV=2	Q9NXF1		472
P14406	Cytochrome c oxidase subunit 7A2, mitochondrial	COX7A2	2.03081	1.63091	2.03081	0.730881	1.56018	21.8386	22.0443	23.4695	22.7752	23.8694	23.6044		2	2	2	27.7	236640000	9	0	0	2	2	3	2	1	1	2	2	2	2	Cytochrome c oxidase subunit 7A2, mitochondrial OS=Homo sapiens OX=9606 GN=COX7A2 PE=1 SV=1	P14406		419
Q13363	C-terminal-binding protein 1	CTBP1	2.02756	-0.624111	1.5494	0.549673	2.02756	22.8625	21.6855	22.2384	22.2351	24.4119	23.713		6	6	3	16.6	359640000	13	1	1	2	1	4	4	3	2	4	3	5	6	C-terminal-binding protein 1 OS=Homo sapiens OX=9606 GN=CTBP1 PE=1 SV=2	Q13363		1537
P85037	Forkhead box protein K1	FOXK1	2.02382	0.67798	2.02382	NA	NA	20.7531	NaN	21.4311	NaN	22.7769	22.9424		7	7	7	15.7	117220000	12	0	0	0	0	5	7	2	0	3	0	6	7	Forkhead box protein K1 OS=Homo sapiens OX=9606 GN=FOXK1 PE=1 SV=1	P85037		3409
Q5T9A4	ATPase family AAA domain-containing protein 3B	ATAD3B	2.02351	2.007	1.43186	2.02351	1.38687	23.1747	23.2134	25.1817	25.237	24.6066	24.6003		20	4	3	33	746370000	19	1	2	5	6	2	3	2	2	3	4	3	4	ATPase family AAA domain-containing protein 3B OS=Homo sapiens OX=9606 GN=ATAD3B PE=1 SV=1	Q5T9A4		3000
O95835	Serine/threonine-protein kinase LATS1	LATS1	2.02207	NA	NA	0.228027	2.02207	NaN	20.2045	20.7323	20.4326	22.4889	22.2266		5	5	5	5.9	100870000	6	0	0	0	0	4	2	0	1	1	3	5	3	Serine/threonine-protein kinase LATS1 OS=Homo sapiens OX=9606 GN=LATS1 PE=1 SV=1	O95835		299
Q9BV38	WD repeat-containing protein 18	WDR18	2.02042	2.02042	NA	1.75939	NA	20.752	20.268	22.7724	22.0274	NaN	NaN		4	4	4	14.8	42691000	6	1	0	1	1	2	1	1	1	1	1	4	2	WD repeat-containing protein 18 OS=Homo sapiens OX=9606 GN=WDR18 PE=1 SV=2	Q9BV38		3007
Q9BXS5	AP-1 complex subunit mu-1	AP1M1	2.01926	NA	NA	0.610025	2.01926	NaN	20.357	20.8962	20.9671	20.4011	22.3763		4	4	4	13.7	57676000	4	0	0	0	0	1	3	0	1	1	1	1	4	AP-1 complex subunit mu-1 OS=Homo sapiens OX=9606 GN=AP1M1 PE=1 SV=3	Q9BXS5		341
Q5JVF3	PCI domain-containing protein 2	PCID2	2.01899	2.01899	1.16276	NA	NA	21.2413	NaN	23.2603	22.2172	22.404	21.9716		4	4	4	13.3	102140000	8	0	0	1	2	2	3	1	0	2	2	3	3	PCI domain-containing protein 2 OS=Homo sapiens OX=9606 GN=PCID2 PE=1 SV=2	Q5JVF3		2353
Q9Y2R4	Probable ATP-dependent RNA helicase DDX52	DDX52	2.01018	0.916401	2.01018	-0.470274	-1.224	21.3777	22.1535	22.2941	21.6832	23.3878	20.9295		6	6	6	19.7	162080000	10	0	0	3	4	2	1	4	3	6	4	4	3	Probable ATP-dependent RNA helicase DDX52 OS=Homo sapiens OX=9606 GN=DDX52 PE=1 SV=3	Q9Y2R4		369
Q96DV4	39S ribosomal protein L38, mitochondrial	MRPL38	2.00826	0.597988	2.00826	-0.277863	-0.182558	22.6306	23.6196	23.2286	23.3418	24.6389	23.4371		5	5	5	17.9	265740000	9	0	1	3	1	1	3	2	2	3	4	2	3	39S ribosomal protein L38, mitochondrial OS=Homo sapiens OX=9606 GN=MRPL38 PE=1 SV=2	Q96DV4		1109
Q5C9Z4	Nucleolar MIF4G domain-containing protein 1	NOM1	2.00708	2.00708	1.23309	NA	NA	20.6991	NaN	22.7061	22.4251	21.9321	21.8232		6	6	6	9.2	152960000	18	0	0	5	4	5	4	1	0	4	5	5	4	Nucleolar MIF4G domain-containing protein 1 OS=Homo sapiens OX=9606 GN=NOM1 PE=1 SV=1	Q5C9Z4		2155
Q15363	Transmembrane emp24 domain-containing protein 2	TMED2	1.99829	0.754379	1.99829	0.148199	1.35878	23.0723	23.6089	23.8267	23.757	25.0706	24.9676		2	2	2	18.4	507490000	18	2	2	2	2	5	5	2	2	2	2	2	2	Transmembrane emp24 domain-containing protein 2 OS=Homo sapiens OX=9606 GN=TMED2 PE=1 SV=1	Q15363		2178
P08195	4F2 cell-surface antigen heavy chain	SLC3A2	1.99602	NA	1.09132	1.78196	1.99602	21.0661	20.3852	NaN	22.1672	22.1574	22.3812		6	6	6	14.9	73060000	8	1	0	1	0	4	2	1	2	1	1	5	3	4F2 cell-surface antigen heavy chain OS=Homo sapiens OX=9606 GN=SLC3A2 PE=1 SV=3	P08195		2757
O95470	Sphingosine-1-phosphate lyase 1	SGPL1	1.9942	0.776567	1.51408	1.33207	1.9942	20.4035	20.3727	21.1801	21.7048	21.9176	22.3669		5	5	5	10.2	95153000	8	0	0	1	1	2	4	2	1	2	3	4	4	Sphingosine-1-phosphate lyase 1 OS=Homo sapiens OX=9606 GN=SGPL1 PE=1 SV=3	O95470		535
Q14974	Importin subunit beta-1	KPNB1	1.98696	0.457478	1.98696	0.84481	1.70395	24.8674	24.8339	25.3249	25.6787	26.8544	26.5379		25	25	25	35.7	4235400000	101	9	12	9	15	30	26	15	16	16	20	25	24	Importin subunit beta-1 OS=Homo sapiens OX=9606 GN=KPNB1 PE=1 SV=2	Q14974		1079
A1L0T0	Acetolactate synthase-like protein	ILVBL	1.98358	0.500946	1.98358	0.373007	1.88315	21.9357	21.7963	22.4366	22.1693	23.9193	23.6795		9	9	9	27.8	455540000	23	1	0	2	3	8	9	5	6	6	6	9	9	Acetolactate synthase-like protein OS=Homo sapiens OX=9606 GN=ILVBL PE=1 SV=2	A1L0T0		977
O75794	Cell division cycle protein 123 homolog	CDC123	1.97805	-0.0386982	1.97805	0.783403	1.93442	20.6284	20.9359	20.5897	21.7193	22.6064	22.8703		2	2	2	8.3	93296000	5	0	0	0	1	2	2	1	1	1	1	2	2	Cell division cycle protein 123 homolog OS=Homo sapiens OX=9606 GN=CDC123 PE=1 SV=1	O75794		670
P06748	Nucleophosmin	NPM1	1.97159	1.63191	0.930275	1.97159	1.11006	26.343	25.9128	27.9749	27.8844	27.2733	27.0228		8	8	8	33.7	4841100000	46	4	3	10	11	7	11	8	7	8	8	7	7	Nucleophosmin OS=Homo sapiens OX=9606 GN=NPM1 PE=1 SV=2	P06748		260
P55084	Trifunctional enzyme subunit beta, mitochondrial;3-ketoacyl-CoA thiolase	HADHB	1.96961	1.48136	1.95736	1.96961	1.76328	23.0829	23.1508	24.5643	25.1204	25.0403	24.9141		20	20	20	44.9	1938600000	59	3	3	10	10	15	18	9	10	15	15	18	18	Trifunctional enzyme subunit beta, mitochondrial OS=Homo sapiens OX=9606 GN=HADHB PE=1 SV=3	P55084		527
A6NKT7;Q7Z3J3	RanBP2-like and GRIP domain-containing protein 3;RanBP2-like and GRIP domain-containing protein 4	RGPD3;RGPD4	1.96689	0.787573	1.87656	1.96689	1.22416	22.1079	21.962	22.8954	23.9289	23.9844	23.1861		22	2	1	15.9	144420000	4	0	0	1	1	2	0	1	1	1	1	2	1	RanBP2-like and GRIP domain-containing protein 3 OS=Homo sapiens OX=9606 GN=RGPD3 PE=3 SV=2;RanBP2-like and GRIP domain-containing protein 4 OS=Homo sapiens OX=9606 GN=RGPD4 PE=2 SV=3	A6NKT7;Q7Z3J3		1690
Q9UGJ1	Gamma-tubulin complex component 4	TUBGCP4	1.96433	NA	NA	1.3436	1.96433	NaN	21.0968	22.943	22.4404	22.8077	23.0611		7	7	7	15.6	184970000	9	0	0	2	1	3	3	0	1	3	5	5	5	Gamma-tubulin complex component 4 OS=Homo sapiens OX=9606 GN=TUBGCP4 PE=1 SV=1	Q9UGJ1		2625
Q9NYH9	U3 small nucleolar RNA-associated protein 6 homolog	UTP6	1.9624	0.823685	1.95749	0.701691	1.9624	22.6758	22.6227	23.4995	23.3244	24.6333	24.5851		19	19	19	30.7	1205200000	48	2	2	6	8	17	13	8	9	10	12	17	17	U3 small nucleolar RNA-associated protein 6 homolog OS=Homo sapiens OX=9606 GN=UTP6 PE=2 SV=2	Q9NYH9		3364
Q14146	Unhealthy ribosome biogenesis protein 2 homolog	URB2	1.96155	1.82086	1.96155	0.940203	1.27446	21.2909	21.9667	23.1118	22.9069	23.2525	23.2411		13	13	13	11	413350000	27	1	1	2	4	9	10	4	4	6	6	12	12	Unhealthy ribosome biogenesis protein 2 homolog OS=Homo sapiens OX=9606 GN=URB2 PE=1 SV=2	Q14146		175
Q9UBI1	COMM domain-containing protein 3	COMMD3	1.95833	1.0714	1.95833	0.0115566	1.70739	21.6015	21.7567	22.6729	21.7683	23.5599	23.4641		6	6	6	37.9	284780000	13	0	1	2	2	4	4	1	1	5	3	6	6	COMM domain-containing protein 3 OS=Homo sapiens OX=9606 GN=COMMD3 PE=1 SV=1	Q9UBI1		370
P11177	Pyruvate dehydrogenase E1 component subunit beta, mitochondrial	PDHB	1.95748	0.319613	1.95748	0.217913	1.52982	22.9613	23.3621	23.2809	23.58	24.9188	24.8919		9	9	9	32.6	1057900000	42	2	4	5	5	13	13	5	6	7	8	8	8	Pyruvate dehydrogenase E1 component subunit beta, mitochondrial OS=Homo sapiens OX=9606 GN=PDHB PE=1 SV=3	P11177		3199
P67870	Casein kinase II subunit beta	CSNK2B	1.95716	0.0747471	0.406948	0.641947	1.95716	22.592	21.6161	22.6668	22.258	22.999	23.5732		2	2	2	10.7	216970000	6	0	1	0	2	2	1	1	1	1	1	2	1	Casein kinase II subunit beta OS=Homo sapiens OX=9606 GN=CSNK2B PE=1 SV=1	P67870		662
P04844	Dolichyl-diphosphooligosaccharide--protein glycosyltransferase subunit 2	RPN2	1.95559	0.825886	1.95559	0.596079	1.5624	25.6633	25.7285	26.4892	26.3246	27.6189	27.2909		23	23	23	47.7	12254000000	181	17	18	28	27	49	42	21	20	21	20	22	21	Dolichyl-diphosphooligosaccharide--protein glycosyltransferase subunit 2 OS=Homo sapiens OX=9606 GN=RPN2 PE=1 SV=3	P04844		3045
Q8NI60	Atypical kinase ADCK3, mitochondrial	ADCK3	1.95535	0.320272	1.58664	0.701956	1.95535	22.982	22.5509	23.3023	23.2528	24.5687	24.5062		10	10	10	20.1	828620000	26	2	2	3	4	8	7	4	6	6	7	10	9	Atypical kinase COQ8A, mitochondrial OS=Homo sapiens OX=9606 GN=COQ8A PE=1 SV=1	Q8NI60		1412
Q99848	Probable rRNA-processing protein EBP2	EBNA1BP2	1.95448	1.95448	-0.0845165	0.870691	0.0780888	23.1926	23.7506	25.1471	24.6213	23.1081	23.8287		7	7	7	29.4	758110000	20	0	2	6	6	3	3	5	6	5	7	6	7	Probable rRNA-processing protein EBP2 OS=Homo sapiens OX=9606 GN=EBNA1BP2 PE=1 SV=2	Q99848		1546
P43307	Translocon-associated protein subunit alpha	SSR1	1.95275	-0.141413	1.62024	1.02289	1.95275	24.1908	23.765	24.0494	24.7879	25.8111	25.7177		4	4	4	21	1066700000	22	1	2	2	3	6	8	2	2	3	3	4	4	Translocon-associated protein subunit alpha OS=Homo sapiens OX=9606 GN=SSR1 PE=1 SV=3	P43307		312
Q8N442	Translation factor GUF1, mitochondrial	GUF1	1.95227	-1.01864	0.666267	1.40649	1.95227	20.5254	19.1758	19.5068	20.5823	21.1917	21.1281		3	3	3	6.9	39461000	6	0	0	0	1	2	3	1	1	1	1	2	3	Translation factor GUF1, mitochondrial OS=Homo sapiens OX=9606 GN=GUF1 PE=1 SV=1	Q8N442		1199
P04637	Cellular tumor antigen p53	TP53	1.94716	0.3274	1.94716	-0.0447178	1.56568	21.0586	21.4361	21.386	21.3914	23.0058	23.0018		2	2	2	12.5	74963000	7	1	1	1	1	1	2	1	1	1	1	1	2	Cellular tumor antigen p53 OS=Homo sapiens OX=9606 GN=TP53 PE=1 SV=4	P04637		3308
P53621	Coatomer subunit alpha;Xenin;Proxenin	COPA	1.94468	0.79163	1.60079	1.17368	1.94468	23.4901	23.3112	24.2817	24.4849	25.0909	25.2559		37	37	37	40.8	3233000000	104	6	5	14	14	27	38	19	18	26	31	32	34	Coatomer subunit alpha OS=Homo sapiens OX=9606 GN=COPA PE=1 SV=2	P53621		2008
P62906	60S ribosomal protein L10a	RPL10A	1.93821	1.21455	0.250238	1.93821	0.806067	25.7693	25.6668	26.9838	27.6051	26.0195	26.4729		7	7	7	27.6	4064800000	60	7	6	13	12	10	12	7	7	7	7	7	7	60S ribosomal protein L10a OS=Homo sapiens OX=9606 GN=RPL10A PE=1 SV=2	P62906		2414
Q9Y6J9	TAF6-like RNA polymerase II p300/CBP-associated factor-associated factor 65 kDa subunit 6L	TAF6L	1.93665	0.783503	1.93665	0.498152	1.24695	21.9937	22.3126	22.7772	22.8107	23.9303	23.5595		7	7	7	17	289540000	17	0	0	3	3	5	6	2	2	4	5	5	6	TAF6-like RNA polymerase II p300/CBP-associated factor-associated factor 65 kDa subunit 6L OS=Homo sapiens OX=9606 GN=TAF6L PE=1 SV=1	Q9Y6J9		2398
O75306	NADH dehydrogenase [ubiquinone] iron-sulfur protein 2, mitochondrial	NDUFS2	1.93397	0.352695	1.79127	0.180576	1.93397	24.2457	24.0051	24.5984	24.1857	26.037	25.9391		18	18	18	55.1	1978600000	64	2	2	8	7	22	23	7	6	10	11	16	16	NADH dehydrogenase [ubiquinone] iron-sulfur protein 2, mitochondrial OS=Homo sapiens OX=9606 GN=NDUFS2 PE=1 SV=2	O75306		3100
Q5T447	E3 ubiquitin-protein ligase HECTD3	HECTD3	1.92951	-0.514551	1.92951	NA	NA	22.2016	NaN	21.6871	23.1203	24.1312	23.0513		7	7	7	12.5	182440000	10	0	0	1	1	4	4	1	0	1	1	6	6	E3 ubiquitin-protein ligase HECTD3 OS=Homo sapiens OX=9606 GN=HECTD3 PE=1 SV=1	Q5T447		259
P50402	Emerin	EMD	1.92596	0.5424	1.71521	1.17587	1.92596	23.5458	23.3889	24.0882	24.5648	25.261	25.3149		11	11	11	63.4	1329200000	39	3	3	7	6	10	10	6	5	10	10	10	11	Emerin OS=Homo sapiens OX=9606 GN=EMD PE=1 SV=1	P50402		1884
Q96P47	Arf-GAP with GTPase, ANK repeat and PH domain-containing protein 3	AGAP3	1.92335	-0.127983	0.922762	1.92335	1.13953	20.6009	20.2377	20.4729	22.1611	21.5236	21.3772		3	3	3	4.6	67867000	5	0	0	0	1	2	2	1	1	1	2	3	3	Arf-GAP with GTPase, ANK repeat and PH domain-containing protein 3 OS=Homo sapiens OX=9606 GN=AGAP3 PE=1 SV=2	Q96P47		3305
Q13610	Periodic tryptophan protein 1 homolog	PWP1	1.92162	1.92162	-0.766232	0.130287	-0.144192	23.409	23.8327	25.3306	23.963	22.6428	23.6885		4	4	4	13.6	430900000	13	2	2	1	4	1	3	3	3	4	4	3	3	Periodic tryptophan protein 1 homolog OS=Homo sapiens OX=9606 GN=PWP1 PE=1 SV=1	Q13610		1418
O95071	E3 ubiquitin-protein ligase UBR5	UBR5	1.92126	0.284603	1.88226	0.0116425	1.92126	23.1328	23.0651	23.4174	23.0767	25.015	24.9863		53	53	53	27.2	3327100000	135	6	10	11	11	42	55	22	23	22	30	46	50	E3 ubiquitin-protein ligase UBR5 OS=Homo sapiens OX=9606 GN=UBR5 PE=1 SV=2	O95071		911
Q9H4A4	Aminopeptidase B	RNPEP	1.92042	1.22099	1.92042	-0.52895	0.827612	22.3658	22.8362	23.5868	22.3073	24.2862	23.6638		6	6	6	14.8	241350000	9	0	0	1	2	3	3	1	1	1	2	4	5	Aminopeptidase B OS=Homo sapiens OX=9606 GN=RNPEP PE=1 SV=2	Q9H4A4		1547
P49755	Transmembrane emp24 domain-containing protein 10	TMED10	1.91452	0.319475	1.91452	0.815958	1.85332	24.5937	23.85	24.9132	24.666	26.5082	25.7034		6	6	6	25.6	2357200000	36	3	2	6	5	13	7	4	4	6	6	6	6	Transmembrane emp24 domain-containing protein 10 OS=Homo sapiens OX=9606 GN=TMED10 PE=1 SV=2	P49755		1104
Q86U38	Nucleolar protein 9	NOP9	1.91404	1.91404	0.977425	0.496878	1.45035	21.4061	22.5409	23.3202	23.0378	22.3836	23.9913		7	7	7	17.9	227930000	18	1	1	1	4	5	6	2	1	5	5	5	6	Nucleolar protein 9 OS=Homo sapiens OX=9606 GN=NOP9 PE=1 SV=1	Q86U38		2423
Q9BRK5	45 kDa calcium-binding protein	SDF4	1.90471	1.90471	1.60862	-0.658346	1.01504	21.708	23.0841	23.6127	22.4258	23.3166	24.0992		10	10	10	43.1	490240000	22	1	2	1	3	8	7	2	3	4	6	9	8	45 kDa calcium-binding protein OS=Homo sapiens OX=9606 GN=SDF4 PE=1 SV=1	Q9BRK5		1826
P83436	Conserved oligomeric Golgi complex subunit 7	COG7	1.9028	NA	NA	NA	1.9028	NaN	20.3249	21.4144	NaN	22.3523	22.2277		10	10	10	21.4	118380000	17	0	0	2	0	8	7	0	1	3	0	9	7	Conserved oligomeric Golgi complex subunit 7 OS=Homo sapiens OX=9606 GN=COG7 PE=1 SV=1	P83436		2513
Q96TA2	ATP-dependent zinc metalloprotease YME1L1	YME1L1	1.90041	1.52196	1.90041	1.23205	1.89113	21.9812	22.2202	23.5031	23.4522	23.8816	24.1113		18	18	18	30.8	1342300000	53	2	4	7	7	15	18	8	7	13	13	17	16	ATP-dependent zinc metalloprotease YME1L1 OS=Homo sapiens OX=9606 GN=YME1L1 PE=1 SV=2	Q96TA2		3138
Q99547	M-phase phosphoprotein 6	MPHOSPH6	1.89997	0.722435	0.648304	1.89997	0.805721	20.7654	20.5315	21.4878	22.4314	21.4137	21.3372		3	3	3	22.5	67041000	4	0	0	1	2	0	1	1	1	3	2	2	2	M-phase phosphoprotein 6 OS=Homo sapiens OX=9606 GN=MPHOSPH6 PE=1 SV=2	Q99547		1371
Q9UDW1	Cytochrome b-c1 complex subunit 9	UQCR10	1.89796	0.0964699	1.89796	0.392027	1.79052	23.8926	24.1424	23.9891	24.5345	25.7906	25.9329		2	2	2	38.1	708440000	12	1	2	2	1	3	3	2	1	2	2	2	2	Cytochrome b-c1 complex subunit 9 OS=Homo sapiens OX=9606 GN=UQCR10 PE=1 SV=3	Q9UDW1		1983
P0CG08;B7ZAQ6	Golgi pH regulator B;Golgi pH regulator A	GPR89B;GPR89A	1.89757	1.16471	1.89757	1.01478	1.80799	21.5837	21.7314	22.7484	22.7462	23.4812	23.5394		4	4	4	14.3	239180000	16	1	2	3	2	4	4	1	4	3	3	4	4	Golgi pH regulator B OS=Homo sapiens OX=9606 GN=GPR89B PE=1 SV=1;Golgi pH regulator A OS=Homo sapiens OX=9606 GN=GPR89A PE=1 SV=2	P0CG08;B7ZAQ6		2744
P51571	Translocon-associated protein subunit delta	SSR4	1.89427	0.638508	1.89427	0.366344	1.57552	25.8243	25.9603	26.4629	26.3266	27.7186	27.5358		5	5	5	36.4	4016000000	40	5	3	5	6	9	12	4	4	5	5	5	5	Translocon-associated protein subunit delta OS=Homo sapiens OX=9606 GN=SSR4 PE=1 SV=1	P51571		2715
O95396	Adenylyltransferase and sulfurtransferase MOCS3;Molybdopterin-synthase adenylyltransferase;Molybdopterin-synthase sulfurtransferase	MOCS3	1.89182	0.593109	1.67028	0.465683	1.89182	20.9704	20.9624	21.5635	21.4281	22.6406	22.8542		6	6	6	18.3	137940000	11	1	1	1	2	3	3	2	2	3	3	4	5	Adenylyltransferase and sulfurtransferase MOCS3 OS=Homo sapiens OX=9606 GN=MOCS3 PE=1 SV=1	O95396		1043
Q8N3C0	Activating signal cointegrator 1 complex subunit 3	ASCC3	1.89172	1.83692	1.89172	0.368141	1.2732	20.5068	21.6841	22.3437	22.0523	22.3985	22.9573		12	12	12	8.3	235950000	21	1	1	3	2	6	8	1	3	7	6	11	10	Activating signal cointegrator 1 complex subunit 3 OS=Homo sapiens OX=9606 GN=ASCC3 PE=1 SV=3	Q8N3C0		1134
P19404	NADH dehydrogenase [ubiquinone] flavoprotein 2, mitochondrial	NDUFV2	1.89138	0.816467	1.78998	0.254623	1.89138	22.6439	22.7632	23.4604	23.0178	24.4339	24.6546		7	7	7	29.7	496110000	20	1	1	2	2	6	8	5	4	5	4	7	7	NADH dehydrogenase [ubiquinone] flavoprotein 2, mitochondrial OS=Homo sapiens OX=9606 GN=NDUFV2 PE=1 SV=2	P19404		2674
Q12893	Transmembrane protein 115	TMEM115	1.88761	NA	1.88761	NA	NA	21.234	NaN	NaN	21.5911	23.1216	22.6182		4	4	4	16.5	130520000	7	0	0	0	1	3	3	1	0	0	2	3	4	Transmembrane protein 115 OS=Homo sapiens OX=9606 GN=TMEM115 PE=1 SV=1	Q12893		1103
P49711	Transcriptional repressor CTCF	CTCF	1.88386	-0.078289	0.967825	1.40798	1.88386	20.0262	19.463	19.9479	20.871	20.994	21.3469		3	3	3	7.8	35777000	14	1	1	2	2	4	4	1	1	1	2	3	3	Transcriptional repressor CTCF OS=Homo sapiens OX=9606 GN=CTCF PE=1 SV=1	P49711;Q8NI51		3014
P30038	Delta-1-pyrroline-5-carboxylate dehydrogenase, mitochondrial	ALDH4A1	1.88364	NA	1.88364	NA	NA	20.8931	NaN	NaN	21.1388	22.7768	21.8623		4	4	4	11.2	72205000	6	0	0	0	1	5	0	1	0	0	1	4	3	Delta-1-pyrroline-5-carboxylate dehydrogenase, mitochondrial OS=Homo sapiens OX=9606 GN=ALDH4A1 PE=1 SV=3	P30038		1729
P50990	T-complex protein 1 subunit theta	CCT8	1.88343	-0.192272	1.88343	-0.137552	1.63451	25.5946	25.683	25.4023	25.5455	27.478	27.3175		29	29	29	50	7899300000	91	10	7	7	7	30	30	17	17	17	16	29	29	T-complex protein 1 subunit theta OS=Homo sapiens OX=9606 GN=CCT8 PE=1 SV=4	P50990		921
P25705	ATP synthase subunit alpha, mitochondrial	ATP5A1	1.88166	0.374216	1.88166	0.454393	1.81953	26.8608	26.9498	27.235	27.4042	28.7424	28.7694		29	29	29	55.7	28938000000	276	30	30	31	41	69	75	23	26	24	25	28	29	ATP synthase subunit alpha, mitochondrial OS=Homo sapiens OX=9606 GN=ATP5F1A PE=1 SV=1	P25705		1141
Q3SXM5	Inactive hydroxysteroid dehydrogenase-like protein 1	HSDL1	1.88124	-0.747181	1.56013	0.867048	1.88124	21.0702	20.277	20.323	21.144	22.6303	22.1582		3	3	3	8.2	55186000	8	1	1	1	1	2	2	1	1	1	1	2	2	Inactive hydroxysteroid dehydrogenase-like protein 1 OS=Homo sapiens OX=9606 GN=HSDL1 PE=1 SV=3	Q3SXM5		1113
P08574	Cytochrome c1, heme protein, mitochondrial	CYC1	1.88044	0.323015	1.88044	0.132092	1.27592	25.2089	25.4219	25.5319	25.5539	27.0893	26.6978		7	7	7	36.3	3393100000	60	8	6	10	5	17	14	7	6	6	7	7	7	Cytochrome c1, heme protein, mitochondrial OS=Homo sapiens OX=9606 GN=CYC1 PE=1 SV=3	P08574		1668
Q9BQ39	ATP-dependent RNA helicase DDX50	DDX50	1.87728	0.920105	-0.118454	1.87728	0.455471	22.1871	21.7206	23.1072	23.5979	22.0686	22.1761		9	7	7	16.8	201800000	19	0	2	7	4	2	4	3	4	6	6	4	6	ATP-dependent RNA helicase DDX50 OS=Homo sapiens OX=9606 GN=DDX50 PE=1 SV=1	Q9BQ39		2679
Q8WYP5	Protein ELYS	AHCTF1	1.87619	0.944475	1.87619	0.567064	1.86543	21.5144	21.8446	22.4589	22.4116	23.3906	23.71		19	19	19	12.8	596530000	42	2	2	4	9	12	13	4	5	10	13	15	18	Protein ELYS OS=Homo sapiens OX=9606 GN=AHCTF1 PE=1 SV=3	Q8WYP5		256
P36507	Dual specificity mitogen-activated protein kinase kinase 2	MAP2K2	1.87219	-0.117542	1.87219	0.665066	1.69577	23.3932	23.1181	23.2757	23.7832	25.2654	24.8139		12	12	12	42.8	1218400000	40	3	3	2	4	14	14	7	8	6	6	12	12	Dual specificity mitogen-activated protein kinase kinase 2 OS=Homo sapiens OX=9606 GN=MAP2K2 PE=1 SV=1	P36507;Q02750		1100
Q13505	Metaxin-1	MTX1	1.87011	-0.0846291	1.87011	NA	NA	22.1344	NaN	22.0498	21.2142	24.0045	24.0365		5	5	5	14.8	252180000	5	0	0	0	0	2	3	1	0	1	2	4	5	Metaxin-1 OS=Homo sapiens OX=9606 GN=MTX1 PE=1 SV=3	Q13505		2973
P63104	14-3-3 protein zeta/delta	YWHAZ	1.86664	0.271173	1.86664	0.199097	1.32097	22.8455	23.1348	23.1167	23.3339	24.7121	24.4558		9	7	6	44.9	663400000	22	2	2	3	2	7	6	3	4	4	6	7	7	14-3-3 protein zeta/delta OS=Homo sapiens OX=9606 GN=YWHAZ PE=1 SV=1	P63104		96
P30876	DNA-directed RNA polymerase II subunit RPB2	POLR2B	1.86475	0.271851	1.51645	0.768759	1.86475	23.1334	22.9616	23.4052	23.7303	24.6498	24.8263		21	21	21	20.6	1726900000	56	6	1	9	6	15	19	12	12	10	13	21	19	DNA-directed RNA polymerase II subunit RPB2 OS=Homo sapiens OX=9606 GN=POLR2B PE=1 SV=1	P30876		2428
P40937	Replication factor C subunit 5	RFC5	1.86079	1.86079	0.336405	0.514112	0.170862	23.9776	24.5234	25.8384	25.0375	24.314	24.6943		11	11	11	41.5	1078400000	42	6	3	6	8	11	8	8	5	6	8	10	11	Replication factor C subunit 5 OS=Homo sapiens OX=9606 GN=RFC5 PE=1 SV=1	P40937		2843
Q96QD8	Sodium-coupled neutral amino acid transporter 2	SLC38A2	1.85894	-1.64355	1.85894	NA	NA	23.2601	NaN	21.6166	NaN	25.1191	25.071		3	3	3	12.3	309180000	11	1	0	1	0	5	4	1	0	1	0	3	3	Sodium-coupled neutral amino acid transporter 2 OS=Homo sapiens OX=9606 GN=SLC38A2 PE=1 SV=2	Q96QD8		1573
O43837	Isocitrate dehydrogenase [NAD] subunit beta, mitochondrial	IDH3B	1.85826	0.856041	1.85826	0.16046	1.38924	23.2046	23.7231	24.0606	23.8835	25.0628	25.1123		8	8	8	33.5	1043900000	34	2	2	8	5	8	9	5	5	8	7	8	8	Isocitrate dehydrogenase [NAD] subunit beta, mitochondrial OS=Homo sapiens OX=9606 GN=IDH3B PE=1 SV=2	O43837		2627
Q9NXH9	tRNA (guanine(26)-N(2))-dimethyltransferase	TRMT1	1.85802	NA	NA	0.443388	1.85802	NaN	20.9108	20.8124	21.3542	23.4594	22.7688		5	5	5	8.2	204790000	6	0	0	1	1	3	1	1	2	1	2	5	5	tRNA (guanine(26)-N(2))-dimethyltransferase OS=Homo sapiens OX=9606 GN=TRMT1 PE=1 SV=1	Q9NXH9		1217
P23396	40S ribosomal protein S3	RPS3	1.85758	0.591681	1.83505	0.844635	1.85758	27.3528	27.3034	27.9445	28.148	29.1878	29.161		19	19	19	70	42660000000	237	23	27	32	35	58	62	18	18	19	19	19	19	40S ribosomal protein S3 OS=Homo sapiens OX=9606 GN=RPS3 PE=1 SV=2	P23396		2802
Q96JG6	Coiled-coil domain-containing protein 132	CCDC132	1.8507	NA	NA	1.02256	1.8507	NaN	19.6315	20.2695	20.654	22.7063	21.4822		7	7	7	14.4	91205000	9	0	0	0	0	7	2	0	1	2	2	6	5	Syndetin OS=Homo sapiens OX=9606 GN=VPS50 PE=1 SV=3	Q96JG6		1420
Q13049	E3 ubiquitin-protein ligase TRIM32	TRIM32	1.84938	1.84938	-0.457405	NA	NA	19.7292	NaN	21.5786	NaN	19.2718	19.4823		2	2	2	3.8	12080000	3	0	1	1	1	0	0	1	1	1	1	1	1	E3 ubiquitin-protein ligase TRIM32 OS=Homo sapiens OX=9606 GN=TRIM32 PE=1 SV=2	Q13049		3295
Q969N2	GPI transamidase component PIG-T	PIGT	1.84506	1.39246	1.84506	0.900339	1.07042	21.2488	21.8966	22.6413	22.797	23.0939	22.9671		6	6	6	15.4	223470000	14	1	1	1	1	4	6	3	2	3	2	5	6	GPI transamidase component PIG-T OS=Homo sapiens OX=9606 GN=PIGT PE=1 SV=1	Q969N2		2192
Q99496	E3 ubiquitin-protein ligase RING2	RNF2	1.84368	1.23902	0.839512	1.84368	1.09096	21.6742	21.4719	22.9132	23.3156	22.5137	22.5629		5	5	5	22	164660000	9	0	0	2	3	2	2	3	3	2	3	4	4	E3 ubiquitin-protein ligase RING2 OS=Homo sapiens OX=9606 GN=RNF2 PE=1 SV=1	Q99496;Q06587		1866
Q9NVE7	Pantothenate kinase 4	PANK4	1.84022	-0.508348	1.84022	-0.396709	1.72193	22.4957	22.5044	21.9874	22.1077	24.3359	24.2263		18	18	18	32.3	668500000	30	1	1	1	1	11	15	6	6	3	4	18	15	4-phosphopantetheine phosphatase OS=Homo sapiens OX=9606 GN=PANK4 PE=1 SV=1	Q9NVE7		1843
Q07866	Kinesin light chain 1	KLC1	1.83637	1.83637	NA	1.24945	-1.70692	20.8487	21.5166	22.6851	22.7661	NaN	19.8097		7	7	7	13.8	106110000	17	2	2	5	5	1	2	3	3	5	6	1	3	Kinesin light chain 1 OS=Homo sapiens OX=9606 GN=KLC1 PE=1 SV=2	Q07866;Q9H0B6		2402
P21796	Voltage-dependent anion-selective channel protein 1	VDAC1	1.83486	-0.547445	1.83486	-0.902054	1.12734	23.0917	23.0895	22.5442	22.1874	24.9265	24.2168		6	6	6	21.6	473650000	17	1	1	1	3	7	4	1	2	3	3	6	6	Voltage-dependent anion-selective channel protein 1 OS=Homo sapiens OX=9606 GN=VDAC1 PE=1 SV=2	P21796		1024
Q5SSJ5	Heterochromatin protein 1-binding protein 3	HP1BP3	1.83427	1.83427	-1.58472	0.704453	-0.964119	22.3461	22.6738	24.1803	23.3782	20.7613	21.7097		8	8	8	18.4	242080000	19	2	2	5	6	1	3	3	2	7	8	2	5	Heterochromatin protein 1-binding protein 3 OS=Homo sapiens OX=9606 GN=HP1BP3 PE=1 SV=1	Q5SSJ5		927
A6NED2	RCC1 domain-containing protein 1	RCCD1	1.83288	NA	NA	NA	1.83288	NaN	18.4295	19.028	NaN	20.608	20.2624		2	2	2	11.4	14652000	3	0	0	0	0	2	1	0	1	1	0	2	1	RCC1 domain-containing protein 1 OS=Homo sapiens OX=9606 GN=RCCD1 PE=1 SV=1	A6NED2		464
O96000	NADH dehydrogenase [ubiquinone] 1 beta subcomplex subunit 10	NDUFB10	1.83093	1.83093	1.19734	-0.627462	0.255836	22.3775	23.4321	24.2084	22.8047	23.5748	23.688		5	5	5	39.5	300630000	14	1	1	1	1	5	5	2	2	2	3	5	5	NADH dehydrogenase [ubiquinone] 1 beta subcomplex subunit 10 OS=Homo sapiens OX=9606 GN=NDUFB10 PE=1 SV=3	O96000		3228
O75175	CCR4-NOT transcription complex subunit 3	CNOT3	1.82846	0.471119	1.82846	0.392151	1.58372	22.6599	22.6624	23.131	23.0546	24.4884	24.2461		7	7	7	18.1	411090000	21	0	1	4	5	5	6	3	3	4	4	7	6	CCR4-NOT transcription complex subunit 3 OS=Homo sapiens OX=9606 GN=CNOT3 PE=1 SV=1	O75175		3282
Q9Y2Q3	Glutathione S-transferase kappa 1	GSTK1	1.82491	0.181023	1.82491	0.92988	1.37629	21.0587	21.2233	21.2397	22.1532	22.8836	22.5996		5	5	5	27.4	135380000	8	0	0	2	1	3	2	1	2	3	1	5	4	Glutathione S-transferase kappa 1 OS=Homo sapiens OX=9606 GN=GSTK1 PE=1 SV=3	Q9Y2Q3		1541
Q6P3X3	Tetratricopeptide repeat protein 27	TTC27	1.81926	1.5304	1.81926	NA	NA	21.3616	NaN	22.892	23.2788	23.1808	22.728		7	7	7	9.3	237680000	18	1	0	3	4	6	4	2	0	4	5	6	4	Tetratricopeptide repeat protein 27 OS=Homo sapiens OX=9606 GN=TTC27 PE=1 SV=1	Q6P3X3		2315
Q7Z7A3	Cytoplasmic tRNA 2-thiolation protein 1	CTU1	1.8114	0.391407	1.8114	-2.01846	-0.145163	20.8557	22.3361	21.2471	20.3176	22.6671	22.1909		3	3	3	13.8	105910000	5	1	0	0	1	2	1	2	1	2	2	3	2	Cytoplasmic tRNA 2-thiolation protein 1 OS=Homo sapiens OX=9606 GN=CTU1 PE=1 SV=1	Q7Z7A3		1994
O75616	GTPase Era, mitochondrial	ERAL1	1.81051	0.451778	1.31212	1.0047	1.81051	22.3491	22.1759	22.8009	23.1806	23.6612	23.9864		7	7	7	20.4	395480000	17	1	2	1	2	5	6	4	3	4	4	7	7	GTPase Era, mitochondrial OS=Homo sapiens OX=9606 GN=ERAL1 PE=1 SV=2	O75616		140
Q96EY1	DnaJ homolog subfamily A member 3, mitochondrial	DNAJA3	1.80486	0.518847	1.80486	0.223221	1.07625	22.1707	22.6946	22.6895	22.9178	23.9755	23.7708		9	9	9	23.1	513520000	36	1	4	6	7	10	8	5	7	8	8	9	8	DnaJ homolog subfamily A member 3, mitochondrial OS=Homo sapiens OX=9606 GN=DNAJA3 PE=1 SV=2	Q96EY1		3065
Q9UN37	Vacuolar protein sorting-associated protein 4A	VPS4A	1.80451	0.264133	1.80451	0.365179	1.61885	22.5953	23.0424	22.8594	23.4076	24.3998	24.6612		9	9	8	23.6	719410000	26	0	2	3	4	10	7	3	3	5	7	9	8	Vacuolar protein sorting-associated protein 4A OS=Homo sapiens OX=9606 GN=VPS4A PE=1 SV=1	Q9UN37;O75351		3131
P06576	ATP synthase subunit beta, mitochondrial	ATP5B	1.8036	0.633291	1.8036	0.357973	1.6824	25.4421	25.6246	26.0754	25.9825	27.2457	27.307		26	26	26	71.1	12683000000	259	25	30	33	33	67	71	23	21	23	22	26	24	ATP synthase subunit beta, mitochondrial OS=Homo sapiens OX=9606 GN=ATP5F1B PE=1 SV=3	P06576		459
Q08357	Sodium-dependent phosphate transporter 2	SLC20A2	1.80289	NA	NA	NA	1.80289	NaN	20.8328	20.9698	NaN	22.4949	22.6356		3	3	3	8	86432000	7	0	0	0	0	3	4	0	1	1	0	3	3	Sodium-dependent phosphate transporter 2 OS=Homo sapiens OX=9606 GN=SLC20A2 PE=1 SV=1	Q08357		520
P31930	Cytochrome b-c1 complex subunit 1, mitochondrial	UQCRC1	1.79988	-0.184427	1.79988	0.212917	1.67741	24.4851	24.6723	24.3007	24.8853	26.285	26.3497		12	12	12	32.3	2606500000	52	6	5	6	6	15	14	6	7	9	9	12	10	Cytochrome b-c1 complex subunit 1, mitochondrial OS=Homo sapiens OX=9606 GN=UQCRC1 PE=1 SV=3	P31930		2847
Q5SW79	Centrosomal protein of 170 kDa	CEP170	1.79895	0.445192	1.40294	1.57996	1.79895	21.6341	21.3207	22.0793	22.9007	23.0371	23.1197		18	18	18	18.1	346510000	29	1	1	4	6	9	8	4	5	7	9	12	15	Centrosomal protein of 170 kDa OS=Homo sapiens OX=9606 GN=CEP170 PE=1 SV=1	Q5SW79;Q96L14;Q9Y4F5		806
Q15629	Translocating chain-associated membrane protein 1	TRAM1	1.79505	NA	NA	0.186172	1.79505	NaN	22.4513	23.0137	22.6375	23.5652	24.2463		2	2	2	8	154030000	2	0	0	0	0	1	1	0	1	1	1	2	2	Translocating chain-associated membrane protein 1 OS=Homo sapiens OX=9606 GN=TRAM1 PE=1 SV=3	Q15629		2929
Q9BW61	DET1- and DDB1-associated protein 1	DDA1	1.79364	0.0497627	1.49101	0.252211	1.79364	21.0558	20.83	21.1055	21.0823	22.5468	22.6237		3	3	3	37.3	84704000	4	0	0	0	0	3	1	1	1	1	2	3	2	DET1- and DDB1-associated protein 1 OS=Homo sapiens OX=9606 GN=DDA1 PE=1 SV=1	Q9BW61		462
Q14739	Lamin-B receptor	LBR	1.79203	0.959126	1.79203	0.994047	1.31303	25.1672	25.3615	26.1263	26.3555	26.9593	26.6745		13	13	13	22.4	7119500000	79	9	12	13	12	15	18	10	10	11	10	12	13	Delta(14)-sterol reductase LBR OS=Homo sapiens OX=9606 GN=LBR PE=1 SV=2	Q14739		2511
P61353	60S ribosomal protein L27	RPL27	1.79165	1.09521	0.0749626	1.79165	0.296007	25.7954	25.8674	26.8906	27.659	25.8704	26.1634		7	7	7	45.6	6098200000	78	11	11	19	17	10	10	7	7	7	7	7	7	60S ribosomal protein L27 OS=Homo sapiens OX=9606 GN=RPL27 PE=1 SV=2	P61353		1751
Q13263	Transcription intermediary factor 1-beta	TRIM28	1.79025	0.529093	1.79025	0.435139	1.6028	22.7749	23.0249	23.304	23.46	24.5651	24.6277		17	17	17	31.9	948610000	52	2	0	6	9	18	17	4	5	9	11	15	16	Transcription intermediary factor 1-beta OS=Homo sapiens OX=9606 GN=TRIM28 PE=1 SV=5	Q13263		2525
Q9Y3A6	Transmembrane emp24 domain-containing protein 5	TMED5	1.78833	1.78833	0.615566	-0.853342	-0.456768	21.7025	23.0664	23.4908	22.2131	22.318	22.6097		3	3	3	13.1	133580000	5	0	0	0	0	2	3	2	1	1	2	3	3	Transmembrane emp24 domain-containing protein 5 OS=Homo sapiens OX=9606 GN=TMED5 PE=1 SV=1	Q9Y3A6		590
Q96AY4	Tetratricopeptide repeat protein 28	TTC28	1.78814	-1.48345	1.29747	0.238558	1.78814	21.0175	20.8734	19.5341	21.1119	22.315	22.6615		16	16	16	9.5	223520000	22	1	2	0	2	7	10	2	3	3	8	13	16	Tetratricopeptide repeat protein 28 OS=Homo sapiens OX=9606 GN=TTC28 PE=1 SV=4	Q96AY4		678
Q8IZL8	Proline-, glutamic acid- and leucine-rich protein 1	PELP1	1.78771	0.445074	0.721071	1.78771	1.13579	20.0867	20.0394	20.5317	21.8271	20.8077	21.1752		3	3	3	3.7	41597000	5	0	0	0	2	1	2	1	1	2	3	2	3	Proline-, glutamic acid- and leucine-rich protein 1 OS=Homo sapiens OX=9606 GN=PELP1 PE=1 SV=2	Q8IZL8		1216
Q6P1J9	Parafibromin	CDC73	1.78738	0.703732	1.78738	0.974659	1.09202	20.8725	20.583	21.5763	21.5576	22.6599	21.675		8	8	8	17.7	99754000	13	0	0	1	2	5	5	3	2	4	4	6	5	Parafibromin OS=Homo sapiens OX=9606 GN=CDC73 PE=1 SV=1	Q6P1J9		1490
Q14657	EKC/KEOPS complex subunit LAGE3	LAGE3	1.78564	0.333841	1.78564	-0.644415	1.00212	22.1217	22.5923	22.4556	21.9479	23.9074	23.5945		3	3	3	51	181030000	6	0	0	2	0	2	2	1	1	2	1	2	2	EKC/KEOPS complex subunit LAGE3 OS=Homo sapiens OX=9606 GN=LAGE3 PE=1 SV=2	Q14657		3304
P49915	GMP synthase [glutamine-hydrolyzing]	GMPS	1.78539	1.78539	0.0866623	-2.74608	-2.22395	21.3761	23.3928	23.1615	20.6468	21.4627	21.1689		6	6	6	12.4	104100000	9	1	1	4	0	2	1	3	2	4	2	3	4	GMP synthase [glutamine-hydrolyzing] OS=Homo sapiens OX=9606 GN=GMPS PE=1 SV=1	P49915		3003
Q14168	MAGUK p55 subfamily member 2	MPP2	1.78337	0.466345	1.30746	1.78337	NA	20.9098	20.788	21.3762	22.5714	22.2173	NaN		2	2	2	3.8	49645000	2	0	0	0	1	0	1	1	1	1	1	1	1	MAGUK p55 subfamily member 2 OS=Homo sapiens OX=9606 GN=MPP2 PE=1 SV=3	Q14168		937
Q15773	Myeloid leukemia factor 2	MLF2	1.78129	0.467657	1.7597	0.602747	1.78129	23.8269	23.9111	24.2945	24.5139	25.5866	25.6924		6	6	6	33.5	1189200000	19	1	2	3	1	5	7	3	3	3	3	5	6	Myeloid leukemia factor 2 OS=Homo sapiens OX=9606 GN=MLF2 PE=1 SV=1	Q15773		892
CON__P35908v2;P35908;CON__P35908	Keratin, type II cytoskeletal 2 epidermal	KRT2	1.77991	1.15387	1.77991	0.695667	-1.6895	25.6254	24.6176	26.7793	25.3132	27.4054	22.9281	+	34	34	23	72	8027800000	113	15	11	30	16	37	4	21	18	26	23	30	11	;Keratin, type II cytoskeletal 2 epidermal OS=Homo sapiens OX=9606 GN=KRT2 PE=1 SV=2;	CON__P35908v2;P35908;CON__P35908;CON__Q7Z794;Q7Z794;CON__Q9R0H5;CON__Q6NXH9;CON__P19013;P19013		3002
P51530	DNA replication ATP-dependent helicase/nuclease DNA2;DNA replication nuclease DNA2;DNA replication ATP-dependent helicase DNA2	DNA2	1.77806	NA	NA	1.16646	1.77806	NaN	18.0467	18.3602	19.2131	22.225	19.8247		4	4	4	5.1	39291000	3	0	0	0	0	3	0	0	1	1	3	3	2	DNA replication ATP-dependent helicase/nuclease DNA2 OS=Homo sapiens OX=9606 GN=DNA2 PE=1 SV=3	P51530		3032
Q9BZE1	39S ribosomal protein L37, mitochondrial	MRPL37	1.77521	0.129566	0.968592	0.803158	1.77521	22.9884	22.485	23.1179	23.2881	23.957	24.2602		15	15	15	36.2	897380000	37	4	2	5	6	9	11	5	4	8	10	12	13	39S ribosomal protein L37, mitochondrial OS=Homo sapiens OX=9606 GN=MRPL37 PE=1 SV=2	Q9BZE1		2204
Q9UKZ1	CCR4-NOT transcription complex subunit 11	CNOT11	1.77329	0.390005	1.77329	NA	NA	21.4046	NaN	21.7946	21.8542	23.1779	22.8871		3	3	3	9.8	116510000	7	1	0	1	1	1	3	2	0	2	2	3	3	CCR4-NOT transcription complex subunit 11 OS=Homo sapiens OX=9606 GN=CNOT11 PE=1 SV=1	Q9UKZ1		2956
Q9UIG0	Tyrosine-protein kinase BAZ1B	BAZ1B	1.77208	1.38477	-0.295305	1.77208	0.362329	21.9471	21.7013	23.3318	23.4733	21.6518	22.0636		13	13	13	12.5	293650000	23	3	1	7	9	1	2	8	3	9	11	4	7	Tyrosine-protein kinase BAZ1B OS=Homo sapiens OX=9606 GN=BAZ1B PE=1 SV=2	Q9UIG0		365
P38606	V-type proton ATPase catalytic subunit A	ATP6V1A	1.76988	1.02577	1.76988	0.0805473	0.838598	21.5014	23.0371	22.5272	23.1176	23.2713	23.8757		12	12	12	29.8	315730000	26	0	3	2	4	7	10	1	4	3	6	10	11	V-type proton ATPase catalytic subunit A OS=Homo sapiens OX=9606 GN=ATP6V1A PE=1 SV=2	P38606		761
Q9H6R4	Nucleolar protein 6	NOL6	1.76357	1.76357	-0.0939541	0.612059	-2.10527	20.203	20.9893	21.9666	21.6013	20.109	18.884		6	6	6	9.9	54888000	7	1	1	2	3	0	0	1	1	4	5	1	3	Nucleolar protein 6 OS=Homo sapiens OX=9606 GN=NOL6 PE=1 SV=2	Q9H6R4		2886
Q9HC52;O95503	Chromobox protein homolog 8;Chromobox protein homolog 6	CBX8;CBX6	1.76184	0.520885	NA	1.19431	1.76184	21.807	20.6586	22.3279	21.8529	NaN	22.4204		2	2	2	4.9	36948000	3	1	0	1	0	0	1	2	1	1	1	0	1	Chromobox protein homolog 8 OS=Homo sapiens OX=9606 GN=CBX8 PE=1 SV=3;Chromobox protein homolog 6 OS=Homo sapiens OX=9606 GN=CBX6 PE=1 SV=1	Q9HC52;O95503		2569
P68104;Q5VTE0	Elongation factor 1-alpha 1;Putative elongation factor 1-alpha-like 3	EEF1A1;EEF1A1P5	1.75661	-0.103437	1.71561	0.140408	1.75661	29.3554	29.325	29.2519	29.4654	31.071	31.0816		18	18	9	45.5	93548000000	228	26	30	32	29	54	57	16	17	17	17	18	18	Elongation factor 1-alpha 1 OS=Homo sapiens OX=9606 GN=EEF1A1 PE=1 SV=1;Putative elongation factor 1-alpha-like 3 OS=Homo sapiens OX=9606 GN=EEF1A1P5 PE=5 SV=1	P68104;Q5VTE0		492
Q9Y3P9;B7ZAP0	Rab GTPase-activating protein 1;Rab GTPase-activating protein 1-like, isoform 10	RABGAP1;RABGAP1L	1.75469	0.136889	1.75469	NA	0.874414	20.7358	20.6856	20.8727	NaN	22.4905	21.56		2	2	2	2.5	38461000	2	0	0	0	0	1	1	1	1	1	0	1	2	Rab GTPase-activating protein 1 OS=Homo sapiens OX=9606 GN=RABGAP1 PE=1 SV=3;Rab GTPase-activating protein 1-like, isoform 10 OS=Homo sapiens OX=9606 GN=RABGAP1L PE=1 SV=1	Q9Y3P9;B7ZAP0		884
O43615	Mitochondrial import inner membrane translocase subunit TIM44	TIMM44	1.75267	1.3176	1.75267	0.418598	1.74139	21.9808	22.492	23.2984	22.9106	23.7335	24.2334		10	10	10	24.1	487410000	24	1	2	5	4	7	5	3	7	7	5	10	8	Mitochondrial import inner membrane translocase subunit TIM44 OS=Homo sapiens OX=9606 GN=TIMM44 PE=1 SV=2	O43615		2024
O15260	Surfeit locus protein 4	SURF4	1.75232	1.31823	1.40353	1.31724	1.75232	21.2668	21.6862	22.585	23.0034	22.6703	23.4385		3	3	3	13.8	236390000	21	1	1	0	2	7	10	2	2	2	3	3	3	Surfeit locus protein 4 OS=Homo sapiens OX=9606 GN=SURF4 PE=1 SV=3	O15260		509
Q9Y5Q9	General transcription factor 3C polypeptide 3	GTF3C3	1.75223	1.13177	1.30663	1.75223	1.70521	21.3638	21.2555	22.4956	23.0077	22.6705	22.9607		11	11	11	20.4	305240000	30	0	0	4	6	10	10	5	4	6	6	10	10	General transcription factor 3C polypeptide 3 OS=Homo sapiens OX=9606 GN=GTF3C3 PE=1 SV=1	Q9Y5Q9		1123
Q9NU22	Midasin	MDN1	1.74935	1.0937	1.74935	0.47654	1.6466	22.9697	23.3324	24.0634	23.8089	24.7191	24.979		77	77	77	19.7	3441700000	175	6	8	22	27	53	59	24	25	47	58	70	67	Midasin OS=Homo sapiens OX=9606 GN=MDN1 PE=1 SV=2	Q9NU22		1033
P26196	Probable ATP-dependent RNA helicase DDX6	DDX6	1.74788	0.707527	1.74788	NA	1.28577	20.2621	20.9558	20.9697	NaN	22.01	22.2416		4	4	4	13.5	87837000	6	0	0	1	0	3	2	2	2	2	1	4	4	Probable ATP-dependent RNA helicase DDX6 OS=Homo sapiens OX=9606 GN=DDX6 PE=1 SV=2	P26196		1899
Q9NPF5	DNA methyltransferase 1-associated protein 1	DMAP1	1.74278	0.628021	1.33148	1.74278	1.55022	21.5595	21.1526	22.1875	22.8954	22.891	22.7028		6	6	6	25.3	160960000	13	1	1	1	2	6	2	2	2	3	4	5	5	DNA methyltransferase 1-associated protein 1 OS=Homo sapiens OX=9606 GN=DMAP1 PE=1 SV=1	Q9NPF5		3350
Q7Z2T5	TRMT1-like protein	TRMT1L	1.74218	NA	NA	1.74218	0.937178	NaN	21.1049	22.4885	22.8471	21.603	22.0421		7	7	7	15	108990000	14	0	0	2	3	4	5	0	2	4	3	5	5	TRMT1-like protein OS=Homo sapiens OX=9606 GN=TRMT1L PE=1 SV=2	Q7Z2T5		70
P60842	Eukaryotic initiation factor 4A-I	EIF4A1	1.74008	0.562864	1.72318	1.04058	1.74008	23.8405	23.9208	24.4033	24.9614	25.5637	25.6609		15	13	13	52.5	2083400000	52	5	4	6	8	15	14	8	8	9	11	13	11	Eukaryotic initiation factor 4A-I OS=Homo sapiens OX=9606 GN=EIF4A1 PE=1 SV=1	P60842;Q14240		532
Q9BQG0	Myb-binding protein 1A	MYBBP1A	1.72759	1.18998	0.687258	1.72759	0.825615	25.2833	25.0567	26.4733	26.7843	25.9706	25.8823		33	33	33	31.7	3465500000	113	8	5	26	30	23	21	22	21	27	29	27	24	Myb-binding protein 1A OS=Homo sapiens OX=9606 GN=MYBBP1A PE=1 SV=2	Q9BQG0		2675
O14776	Transcription elongation regulator 1	TCERG1	1.72049	NA	NA	0.0669422	1.72049	NaN	20.7387	21.6054	20.8056	22.5584	22.4592		9	9	9	8.3	136640000	12	0	0	1	2	4	5	0	3	4	4	5	6	Transcription elongation regulator 1 OS=Homo sapiens OX=9606 GN=TCERG1 PE=1 SV=2	O14776;Q5VWI1		1597
Q96D53	AarF domain-containing protein kinase 4	ADCK4	1.71973	NA	NA	0.457882	1.71973	NaN	21.6472	23.2788	22.1051	23.0379	23.3669		5	5	5	14.3	124700000	12	1	1	1	1	5	3	1	1	2	2	5	3	Atypical kinase COQ8B, mitochondrial OS=Homo sapiens OX=9606 GN=COQ8B PE=1 SV=2	Q96D53		2922
P08243	Asparagine synthetase [glutamine-hydrolyzing]	ASNS	1.71019	0.862503	1.71019	0.294834	1.43108	20.2397	21.4763	21.1022	21.7711	21.9499	22.9073		9	9	9	21.4	138300000	14	0	0	0	1	6	7	3	4	2	2	7	7	Asparagine synthetase [glutamine-hydrolyzing] OS=Homo sapiens OX=9606 GN=ASNS PE=1 SV=4	P08243		2846
P11586	C-1-tetrahydrofolate synthase, cytoplasmic;Methylenetetrahydrofolate dehydrogenase;Methenyltetrahydrofolate cyclohydrolase;Formyltetrahydrofolate synthetase;C-1-tetrahydrofolate synthase, cytoplasmic, N-terminally processed	MTHFD1	1.70948	-0.0562744	1.70948	0.152697	1.35187	24.6626	24.7347	24.6064	24.8874	26.3721	26.0866		33	33	32	43.2	5204900000	137	14	18	16	19	35	35	21	25	23	25	29	31	C-1-tetrahydrofolate synthase, cytoplasmic OS=Homo sapiens OX=9606 GN=MTHFD1 PE=1 SV=3	P11586		3133
Q71RC2	La-related protein 4	LARP4	1.70901	0.320183	1.70901	0.191303	1.27834	22.8141	23.0636	23.1342	23.2549	24.5231	24.342		12	12	12	21.1	525080000	29	2	3	2	4	7	11	4	4	5	5	10	10	La-related protein 4 OS=Homo sapiens OX=9606 GN=LARP4 PE=1 SV=3	Q71RC2		1506
O75431	Metaxin-2	MTX2	1.70841	-1.57137	1.30774	-0.993496	1.70841	23.4305	22.8934	21.8591	21.8999	24.7382	24.6018		4	4	4	28.1	293110000	7	0	0	0	0	3	4	1	1	1	1	4	4	Metaxin-2 OS=Homo sapiens OX=9606 GN=MTX2 PE=1 SV=1	O75431		1126
P25788	Proteasome subunit alpha type-3	PSMA3	1.70693	-0.179985	1.70693	0.414473	1.5422	23.4072	23.8676	23.2272	24.2821	25.1141	25.4098		5	5	5	20.4	487170000	5	0	0	0	1	2	2	3	2	5	5	4	3	Proteasome subunit alpha type-3 OS=Homo sapiens OX=9606 GN=PSMA3 PE=1 SV=2	P25788		846
Q9NZ45	CDGSH iron-sulfur domain-containing protein 1	CISD1	1.70387	0.0982494	1.70387	NA	NA	20.2536	NaN	20.3519	20.9208	21.9575	21.5142		2	2	2	25.9	66968000	3	0	0	0	0	2	1	2	1	1	2	2	2	CDGSH iron-sulfur domain-containing protein 1 OS=Homo sapiens OX=9606 GN=CISD1 PE=1 SV=1	Q9NZ45		902
Q9NUL3	Double-stranded RNA-binding protein Staufen homolog 2	STAU2	1.69695	0.969234	0.283588	1.69695	0.911837	20.7516	20.6758	21.7209	22.3728	21.0352	21.5877		6	5	5	14.4	97561000	11	0	1	3	4	2	1	2	2	5	5	3	3	Double-stranded RNA-binding protein Staufen homolog 2 OS=Homo sapiens OX=9606 GN=STAU2 PE=1 SV=2	Q9NUL3		953
Q13257	Mitotic spindle assembly checkpoint protein MAD2A	MAD2L1	1.69423	0.66029	NA	1.69423	NA	22.9579	22.6433	23.6182	24.3375	NaN	NaN		4	4	4	20	294510000	11	1	2	2	2	2	2	2	2	2	2	2	2	Mitotic spindle assembly checkpoint protein MAD2A OS=Homo sapiens OX=9606 GN=MAD2L1 PE=1 SV=1	Q13257		251
P56589	Peroxisomal biogenesis factor 3	PEX3	1.69422	1.69422	1.22468	1.13245	1.42014	22.3759	22.9333	24.0701	24.0657	23.6006	24.3534		5	5	5	24.1	400210000	15	1	1	3	1	4	5	2	3	3	3	5	5	Peroxisomal biogenesis factor 3 OS=Homo sapiens OX=9606 GN=PEX3 PE=1 SV=1	P56589		2538
Q9H9L3	Interferon-stimulated 20 kDa exonuclease-like 2	ISG20L2	1.68943	0.862968	-1.13709	1.68943	-0.477329	21.4032	20.8226	22.2662	22.512	20.2661	20.3453		3	3	3	9.9	75989000	11	1	0	3	3	2	2	3	3	3	3	2	2	Interferon-stimulated 20 kDa exonuclease-like 2 OS=Homo sapiens OX=9606 GN=ISG20L2 PE=1 SV=1	Q9H9L3		1245
Q96AG3	Solute carrier family 25 member 46	SLC25A46	1.67669	NA	NA	0.762642	1.67669	NaN	20.9792	NaN	21.7419	22.353	22.6559		3	3	3	14.8	67916000	9	1	0	1	2	3	2	1	1	1	1	3	3	Solute carrier family 25 member 46 OS=Homo sapiens OX=9606 GN=SLC25A46 PE=1 SV=1	Q96AG3		1711
Q9P2R7	Succinyl-CoA ligase [ADP-forming] subunit beta, mitochondrial	SUCLA2	1.67444	NA	NA	0.404188	1.67444	NaN	22.0651	22.0672	22.4693	23.9625	23.7395		7	7	7	19	415210000	12	0	0	0	0	6	6	0	2	3	4	6	6	Succinate--CoA ligase [ADP-forming] subunit beta, mitochondrial OS=Homo sapiens OX=9606 GN=SUCLA2 PE=1 SV=3	Q9P2R7		1475
Q9H7N4	Splicing factor, arginine/serine-rich 19	SCAF1	1.67171	-0.13497	-2.27838	1.67171	-0.0642471	22.4352	22.1	22.3003	23.7717	20.1568	22.0358		9	9	9	10.3	153020000	25	4	3	6	7	2	3	4	5	7	7	3	3	Splicing factor, arginine/serine-rich 19 OS=Homo sapiens OX=9606 GN=SCAF1 PE=1 SV=3	Q9H7N4		1871
P42677	40S ribosomal protein S27	RPS27	1.6587	0.317459	1.6587	1.02599	1.42581	26.5881	26.4923	26.9055	27.5183	28.2468	27.9181		5	5	3	32.1	8720600000	41	2	2	6	8	14	9	4	5	5	5	5	5	40S ribosomal protein S27 OS=Homo sapiens OX=9606 GN=RPS27 PE=1 SV=3	P42677		388
Q9UBB6	Neurochondrin	NCDN	1.65585	0.782425	1.65585	0.424557	1.27566	23.8306	23.5176	24.6131	23.9422	25.4865	24.7933		8	8	8	17.1	711460000	22	0	1	2	3	8	8	4	3	5	5	7	8	Neurochondrin OS=Homo sapiens OX=9606 GN=NCDN PE=1 SV=1	Q9UBB6		800
Q9Y3Z3	Deoxynucleoside triphosphate triphosphohydrolase SAMHD1	SAMHD1	1.65556	0.0465508	1.58043	1.04879	1.65556	23.8678	23.8469	23.9143	24.8957	25.4482	25.5025		18	18	18	34.3	1305000000	48	2	5	5	7	13	16	7	9	10	12	15	16	Deoxynucleoside triphosphate triphosphohydrolase SAMHD1 OS=Homo sapiens OX=9606 GN=SAMHD1 PE=1 SV=2	Q9Y3Z3		1760
P41227	N-alpha-acetyltransferase 10	NAA10	1.65493	0.488892	1.65493	0.119305	0.939514	22.5324	23.0931	23.0213	23.2124	24.1873	24.0326		7	7	7	29.4	420180000	18	1	2	3	1	5	6	4	4	5	4	6	7	N-alpha-acetyltransferase 10 OS=Homo sapiens OX=9606 GN=NAA10 PE=1 SV=1	P41227;Q9BSU3		1913
Q9Y285	Phenylalanine--tRNA ligase alpha subunit	FARSA	1.65253	0.58967	1.65253	0.606817	1.30669	24.6824	24.825	25.2721	25.4318	26.3349	26.1317		19	19	19	52.8	4380700000	116	8	10	12	16	36	34	14	14	16	18	19	19	Phenylalanine--tRNA ligase alpha subunit OS=Homo sapiens OX=9606 GN=FARSA PE=1 SV=3	Q9Y285		1384
Q9NRX1	RNA-binding protein PNO1	PNO1	1.64382	0.925177	1.64382	1.03486	0.680403	23.2637	23.3581	24.1889	24.393	24.9075	24.0385		7	7	7	32.9	485040000	17	1	1	4	3	4	4	4	3	5	5	6	6	RNA-binding protein PNO1 OS=Homo sapiens OX=9606 GN=PNO1 PE=1 SV=1	Q9NRX1		3280
O14880	Microsomal glutathione S-transferase 3	MGST3	1.62932	-0.363102	1.53619	0.247307	1.62932	23.5679	23.6811	23.2048	23.9284	25.1041	25.3104		3	3	3	18.4	612440000	22	2	2	2	4	6	6	3	3	3	3	3	3	Microsomal glutathione S-transferase 3 OS=Homo sapiens OX=9606 GN=MGST3 PE=1 SV=1	O14880		2576
Q8TC07	TBC1 domain family member 15	TBC1D15	1.62477	0.136442	0.911503	-0.00738525	1.62477	21.935	20.999	22.0714	20.9916	22.8465	22.6238		5	5	5	9.8	120220000	5	0	0	1	0	1	3	1	1	2	3	4	3	TBC1 domain family member 15 OS=Homo sapiens OX=9606 GN=TBC1D15 PE=1 SV=2	Q8TC07		1061
P62917	60S ribosomal protein L8	RPL8	1.62293	0.834597	0.198517	1.62293	0.26939	27.1592	26.7549	27.9938	28.3779	27.3577	27.0243		11	11	11	36.2	10362000000	75	12	9	16	15	10	13	10	11	11	11	9	9	60S ribosomal protein L8 OS=Homo sapiens OX=9606 GN=RPL8 PE=1 SV=2	P62917		2160
P46783	40S ribosomal protein S10	RPS10	1.61681	0.238035	1.61681	0.677509	1.58888	26.2053	25.9187	26.4433	26.5962	27.8221	27.5076		9	9	9	53.3	4852100000	72	7	6	13	12	17	17	7	7	8	7	9	8	40S ribosomal protein S10 OS=Homo sapiens OX=9606 GN=RPS10 PE=1 SV=1	P46783;Q9NQ39		2723
O00743	Serine/threonine-protein phosphatase 6 catalytic subunit;Serine/threonine-protein phosphatase 6 catalytic subunit, N-terminally processed	PPP6C	1.61436	-1.10854	1.61436	-0.0109863	1.49701	24.0192	23.7763	22.9107	23.7653	25.6336	25.2733		5	5	5	17	681520000	11	0	1	0	1	4	5	3	3	2	3	5	5	Serine/threonine-protein phosphatase 6 catalytic subunit OS=Homo sapiens OX=9606 GN=PPP6C PE=1 SV=1	O00743		2234
Q15008	26S proteasome non-ATPase regulatory subunit 6	PSMD6	1.61282	0.046072	1.4732	0.995266	1.61282	21.8818	21.4826	21.9279	22.4778	23.355	23.0954		9	9	9	27.2	296890000	19	2	1	2	2	7	5	4	3	3	4	9	7	26S proteasome non-ATPase regulatory subunit 6 OS=Homo sapiens OX=9606 GN=PSMD6 PE=1 SV=1	Q15008		623
Q6IA86	Elongator complex protein 2	ELP2	1.60459	-0.497036	0.741323	NA	1.60459	20.8047	19.3728	20.3076	NaN	21.546	20.9774		4	4	4	6.4	47593000	8	1	0	1	0	3	3	2	2	2	1	4	3	Elongator complex protein 2 OS=Homo sapiens OX=9606 GN=ELP2 PE=1 SV=2	Q6IA86		933
O43913	Origin recognition complex subunit 5	ORC5	1.6036	1.6036	0.911909	0.874876	0.283224	20.4509	20.4675	22.0545	21.3424	21.3628	20.7507		5	5	5	13.6	68076000	9	0	0	1	2	1	5	2	2	2	2	4	5	Origin recognition complex subunit 5 OS=Homo sapiens OX=9606 GN=ORC5 PE=1 SV=1	O43913		1795
P49593	Protein phosphatase 1F	PPM1F	1.59888	-0.234819	1.27537	0.459122	1.59888	22.8441	22.4896	22.6093	22.9487	24.1195	24.0885		11	11	11	41.2	614840000	41	3	5	3	7	11	12	5	7	5	6	10	9	Protein phosphatase 1F OS=Homo sapiens OX=9606 GN=PPM1F PE=1 SV=3	P49593		2089
Q9UBB4	Ataxin-10	ATXN10	1.59304	0.140293	1.59304	0.328033	1.50717	24.2238	24.2804	24.3641	24.6084	25.8169	25.7875		19	19	19	42.5	2803500000	76	8	9	11	10	20	18	13	14	16	15	17	17	Ataxin-10 OS=Homo sapiens OX=9606 GN=ATXN10 PE=1 SV=1	Q9UBB4		3347
P51153	Ras-related protein Rab-13	RAB13	1.58579	NA	NA	-0.310675	1.58579	NaN	22.6005	21.7406	22.2899	24.4532	24.1863		6	6	4	32.5	424610000	15	1	3	1	1	4	5	1	2	2	2	5	6	Ras-related protein Rab-13 OS=Homo sapiens OX=9606 GN=RAB13 PE=1 SV=1	P51153		1020
O00425	Insulin-like growth factor 2 mRNA-binding protein 3	IGF2BP3	1.58577	0.948978	1.22823	1.58577	0.461906	22.2807	22.4836	23.2297	24.0693	23.5089	22.9455		12	10	10	26.3	485990000	27	1	2	5	10	2	7	5	6	8	9	7	9	Insulin-like growth factor 2 mRNA-binding protein 3 OS=Homo sapiens OX=9606 GN=IGF2BP3 PE=1 SV=2	O00425		2666
Q15006	ER membrane protein complex subunit 2	EMC2	1.57939	-0.104021	1.54476	0.839947	1.57939	21.1889	20.9352	21.0849	21.7752	22.7337	22.5146		4	4	4	15.5	95139000	10	1	1	1	1	3	3	1	1	1	2	4	4	ER membrane protein complex subunit 2 OS=Homo sapiens OX=9606 GN=EMC2 PE=1 SV=1	Q15006		1163
Q6V1P9	Protocadherin-23	DCHS2	1.57697	-0.112991	0.296425	0.0380402	1.57697	24.8372	24.5537	24.7242	24.5918	25.1336	26.1307		3	3	3	1.2	378300000	5	1	1	0	1	1	1	2	2	1	2	2	2	Protocadherin-23 OS=Homo sapiens OX=9606 GN=DCHS2 PE=2 SV=1	Q6V1P9		1525
P04350	Tubulin beta-4A chain	TUBB4A	1.57564	1.57564	1.28221	0.660236	0.737677	24.8369	25.6549	26.4125	26.3151	26.1191	26.3926		23	6	3	65.8	2021800000	40	3	4	5	3	11	14	5	5	5	6	5	6	Tubulin beta-4A chain OS=Homo sapiens OX=9606 GN=TUBB4A PE=1 SV=2	P04350		443
P82933	28S ribosomal protein S9, mitochondrial	MRPS9	1.57304	1.57304	-1.37836	NA	NA	21.9312	NaN	23.5042	23.4608	20.5528	20.8958		4	4	4	15.2	115000000	5	1	1	1	1	1	0	2	2	3	3	2	2	28S ribosomal protein S9, mitochondrial OS=Homo sapiens OX=9606 GN=MRPS9 PE=1 SV=2	P82933		2801
P28340	DNA polymerase delta catalytic subunit	POLD1	1.57176	0.607468	1.57176	0.059721	0.990694	22.1039	22.5795	22.7113	22.6392	23.6756	23.5702		25	25	25	34.6	767420000	56	4	5	9	7	18	13	11	13	16	14	22	18	DNA polymerase delta catalytic subunit OS=Homo sapiens OX=9606 GN=POLD1 PE=1 SV=2	P28340		2219
Q9UHB9	Signal recognition particle subunit SRP68	SRP68	1.57108	1.08622	0.442837	1.57108	0.709013	23.2404	23.1345	24.3266	24.7056	23.6832	23.8435		12	12	12	23	1072100000	48	4	5	11	13	7	8	8	8	11	12	10	9	Signal recognition particle subunit SRP68 OS=Homo sapiens OX=9606 GN=SRP68 PE=1 SV=2	Q9UHB9		336
Q9H8H0	Nucleolar protein 11	NOL11	1.57057	1.16478	1.57057	0.305965	1.42196	21.5748	21.8093	22.7396	22.1153	23.1454	23.2313		7	7	7	11.8	311990000	13	1	0	1	1	5	5	3	3	5	5	6	7	Nucleolar protein 11 OS=Homo sapiens OX=9606 GN=NOL11 PE=1 SV=1	Q9H8H0		3386
O00411	DNA-directed RNA polymerase, mitochondrial	POLRMT	1.56983	1.56983	0.79657	1.17552	0.687418	20.9264	21.1935	22.4963	22.369	21.723	21.8809		7	7	7	11.5	126880000	20	1	1	6	4	3	5	2	2	5	5	3	5	DNA-directed RNA polymerase, mitochondrial OS=Homo sapiens OX=9606 GN=POLRMT PE=1 SV=2	O00411		2943
Q9BRX2	Protein pelota homolog	PELO	1.56761	0.508898	1.56761	0.492599	1.33427	21.9025	22.3711	22.4114	22.8637	23.4701	23.7054		5	5	5	24.9	258590000	22	2	3	2	6	6	3	3	3	4	5	5	3	Protein pelota homolog OS=Homo sapiens OX=9606 GN=PELO PE=1 SV=2	Q9BRX2		1655
Q9GZL7	Ribosome biogenesis protein WDR12	WDR12	1.56748	1.28439	0.0718517	1.56748	0.511629	22.934	22.5075	24.2184	24.075	23.0058	23.0191		7	7	7	26.5	391540000	17	1	1	5	6	2	2	2	4	7	7	5	4	Ribosome biogenesis protein WDR12 OS=Homo sapiens OX=9606 GN=WDR12 PE=1 SV=2	Q9GZL7		2657
P33993	DNA replication licensing factor MCM7	MCM7	1.56731	0.315395	1.47615	0.569487	1.56731	26.0635	26.137	26.3789	26.7065	27.5396	27.7043		42	42	42	60.8	13913000000	197	21	17	25	23	51	60	30	29	35	32	40	38	DNA replication licensing factor MCM7 OS=Homo sapiens OX=9606 GN=MCM7 PE=1 SV=4	P33993		1600
P55209	Nucleosome assembly protein 1-like 1	NAP1L1	1.56626	0.927849	1.56626	-0.504192	1.09492	24.8483	25.1181	25.7762	24.6139	26.4146	26.213		7	7	6	22.3	1431400000	35	2	4	6	5	8	10	5	5	5	5	7	7	Nucleosome assembly protein 1-like 1 OS=Homo sapiens OX=9606 GN=NAP1L1 PE=1 SV=1	P55209		2904
P62244	40S ribosomal protein S15a	RPS15A	1.56451	0.622118	0.984684	1.56451	1.36721	25.1215	24.8555	25.7436	26.42	26.1062	26.2227		6	6	6	51.5	2746700000	46	5	6	10	10	6	9	6	6	6	6	6	6	40S ribosomal protein S15a OS=Homo sapiens OX=9606 GN=RPS15A PE=1 SV=2	P62244		2473
Q8N257	Histone H2B type 3-B	HIST3H2BB	1.55782	0.528488	-0.831593	1.55782	-0.405151	26.4443	26.2769	26.9728	27.8347	25.6127	25.8718		6	3	1	41.3	2011800000	15	3	3	2	3	2	2	3	3	2	3	2	2	Histone H2B type 3-B OS=Homo sapiens OX=9606 GN=HIST3H2BB PE=1 SV=3	Q8N257;Q6DRA6;Q6DN03		2612
O75027	ATP-binding cassette sub-family B member 7, mitochondrial	ABCB7	1.55775	0.233936	1.50101	0.950836	1.55775	23.8732	23.9368	24.1072	24.8876	25.3742	25.4945		19	19	19	37.4	1637700000	60	1	3	8	8	20	20	7	9	9	12	17	17	ATP-binding cassette sub-family B member 7, mitochondrial OS=Homo sapiens OX=9606 GN=ABCB7 PE=1 SV=2	O75027		2270
Q9Y6N1	Cytochrome c oxidase assembly protein COX11, mitochondrial	COX11	1.55459	NA	1.55459	NA	NA	20.0908	NaN	NaN	20.2219	21.6454	22.2546		3	3	3	18.8	54185000	5	0	0	0	0	3	2	1	0	0	1	3	2	Cytochrome c oxidase assembly protein COX11, mitochondrial OS=Homo sapiens OX=9606 GN=COX11 PE=1 SV=3	Q9Y6N1		2814
O75832	26S proteasome non-ATPase regulatory subunit 10	PSMD10	1.55312	-0.176668	1.55312	-0.0144997	1.41531	25.2154	25.3308	25.0387	25.3163	26.7685	26.7461		5	5	5	24.8	1828000000	18	3	2	1	3	5	4	4	4	4	4	5	5	26S proteasome non-ATPase regulatory subunit 10 OS=Homo sapiens OX=9606 GN=PSMD10 PE=1 SV=1	O75832		766
P15880	40S ribosomal protein S2	RPS2	1.55229	0.941488	0.352667	1.55229	0.444851	26.8249	26.5162	27.7664	28.0685	27.1776	26.961		12	12	12	39.6	9878200000	101	13	10	20	24	17	17	11	11	12	12	10	11	40S ribosomal protein S2 OS=Homo sapiens OX=9606 GN=RPS2 PE=1 SV=2	P15880		1887
P17987	T-complex protein 1 subunit alpha	TCP1	1.55029	-0.000692368	1.55029	0.275661	1.29755	25.9467	25.883	25.946	26.1587	27.497	27.1805		23	23	23	57.7	9914900000	172	23	23	23	21	43	39	22	23	21	22	23	23	T-complex protein 1 subunit alpha OS=Homo sapiens OX=9606 GN=TCP1 PE=1 SV=1	P17987		2690
Q9Y4W2	Ribosomal biogenesis protein LAS1L	LAS1L	1.5476	0.899204	1.5476	1.24841	1.47662	22.8806	22.691	23.7798	23.9394	24.4282	24.1676		15	15	15	28.9	1188800000	59	6	4	12	12	16	9	11	7	13	12	15	12	Ribosomal biogenesis protein LAS1L OS=Homo sapiens OX=9606 GN=LAS1L PE=1 SV=2	Q9Y4W2		3146
Q15054	DNA polymerase delta subunit 3	POLD3	1.54651	-0.0866108	1.04933	1.20315	1.54651	21.9888	21.9018	21.9022	23.105	23.0381	23.4483		3	3	3	9.7	128350000	7	0	0	1	1	3	2	1	1	1	1	2	2	DNA polymerase delta subunit 3 OS=Homo sapiens OX=9606 GN=POLD3 PE=1 SV=2	Q15054		2895
P40429;Q6NVV1	60S ribosomal protein L13a;Putative 60S ribosomal protein L13a protein RPL13AP3	RPL13A;RPL13AP3	1.54649	0.919058	-0.560877	1.54649	-0.109243	26.418	26.2026	27.3371	27.7491	25.8571	26.0934		7	7	7	29.1	3631700000	50	4	4	11	12	8	11	7	7	7	7	7	7	60S ribosomal protein L13a OS=Homo sapiens OX=9606 GN=RPL13A PE=1 SV=2;Putative 60S ribosomal protein L13a protein RPL13AP3 OS=Homo sapiens OX=9606 GN=RPL13AP3 PE=5 SV=1	P40429;Q6NVV1		3417
Q92878	DNA repair protein RAD50	RAD50	1.54504	0.160429	0.520071	0.00858498	1.54504	22.5336	22.5164	22.694	22.525	23.0536	24.0614		12	12	12	12.5	534130000	31	5	4	4	3	9	6	6	5	7	7	10	9	DNA repair protein RAD50 OS=Homo sapiens OX=9606 GN=RAD50 PE=1 SV=1	Q92878		2950
O00116	Alkyldihydroxyacetonephosphate synthase, peroxisomal	AGPS	1.54391	NA	NA	0.124342	1.54391	NaN	21.0594	21.8303	21.1837	22.4879	22.6033		6	6	6	14.3	107760000	14	0	1	1	0	6	6	0	1	3	2	6	6	Alkyldihydroxyacetonephosphate synthase, peroxisomal OS=Homo sapiens OX=9606 GN=AGPS PE=1 SV=1	O00116		1147
Q8TD19	Serine/threonine-protein kinase Nek9	NEK9	1.53798	1.53798	0.14373	-1.22723	0.68227	21.5592	22.1363	23.0972	20.9091	21.7029	22.8186		4	4	4	8.3	123300000	5	0	0	1	0	2	2	2	2	2	2	3	4	Serine/threonine-protein kinase Nek9 OS=Homo sapiens OX=9606 GN=NEK9 PE=1 SV=2	Q8TD19		3383
P63244	Guanine nucleotide-binding protein subunit beta-2-like 1;Guanine nucleotide-binding protein subunit beta-2-like 1, N-terminally processed	GNB2L1	1.53271	0.0248508	1.21546	0.510715	1.53271	25.0534	25.0554	25.0783	25.5661	26.2689	26.5881		11	11	11	34.4	4050200000	72	7	9	10	11	18	17	11	10	11	11	10	11	Receptor of activated protein C kinase 1 OS=Homo sapiens OX=9606 GN=RACK1 PE=1 SV=3	P63244		2751
P46060	Ran GTPase-activating protein 1	RANGAP1	1.5325	0.292179	1.5325	0.423923	1.39425	22.4211	22.6514	22.7133	23.0754	23.9536	24.0457		20	20	20	45.3	963200000	53	3	3	6	11	13	17	7	8	12	14	16	18	Ran GTPase-activating protein 1 OS=Homo sapiens OX=9606 GN=RANGAP1 PE=1 SV=1	P46060		2656
Q9BSF4	Uncharacterized protein C19orf52	C19orf52	1.53217	1.00404	1.52118	0.00401878	1.53217	22.7573	23.5391	23.7613	23.5431	24.2785	25.0712		4	4	4	24.6	597970000	16	3	2	2	2	4	3	3	2	3	4	4	4	Mitochondrial import inner membrane translocase subunit Tim29 OS=Homo sapiens OX=9606 GN=TIMM29 PE=1 SV=2	Q9BSF4		2994
O15258	Protein RER1	RER1	1.52997	0.0671406	1.52997	0.335331	1.11559	23.1904	23.4425	23.2575	23.7779	24.7204	24.5581		4	4	4	24.5	532600000	16	2	2	2	1	5	4	2	2	3	2	4	4	Protein RER1 OS=Homo sapiens OX=9606 GN=RER1 PE=1 SV=1	O15258		686
Q13084	39S ribosomal protein L28, mitochondrial	MRPL28	1.52955	1.52955	0.206083	0.901381	-1.92413	21.8971	22.8671	23.4266	23.7685	22.1032	20.943		3	3	3	19.9	96832000	8	1	1	1	2	1	2	1	1	1	2	1	2	39S ribosomal protein L28, mitochondrial OS=Homo sapiens OX=9606 GN=MRPL28 PE=1 SV=4	Q13084		315
Q9P289;O00506	Serine/threonine-protein kinase 26;Serine/threonine-protein kinase 25	STK26;STK25	1.52602	NA	1.24744	NA	1.52602	20.7603	20.1163	NaN	NaN	22.0077	21.6423		2	2	2	6.7	39622000	5	1	0	0	0	2	2	1	1	0	0	2	2	Serine/threonine-protein kinase 26 OS=Homo sapiens OX=9606 GN=STK26 PE=1 SV=2;Serine/threonine-protein kinase 25 OS=Homo sapiens OX=9606 GN=STK25 PE=1 SV=1	Q9P289;O00506		2320
Q9Y5J1	U3 small nucleolar RNA-associated protein 18 homolog	UTP18	1.5222	1.36395	1.5222	1.44464	1.19841	22.7335	22.5524	24.0975	23.9971	24.2557	23.7508		5	5	5	13.8	254790000	10	0	0	2	4	1	3	2	2	3	5	4	4	U3 small nucleolar RNA-associated protein 18 homolog OS=Homo sapiens OX=9606 GN=UTP18 PE=1 SV=3	Q9Y5J1		188
Q9Y5B9	FACT complex subunit SPT16	SUPT16H	1.52031	0.71702	0.143623	1.52031	0.492046	22.4846	22.0001	23.2016	23.5204	22.6282	22.4921		9	9	9	12.4	282420000	22	3	2	7	3	5	2	6	5	8	5	6	4	FACT complex subunit SPT16 OS=Homo sapiens OX=9606 GN=SUPT16H PE=1 SV=1	Q9Y5B9		2783
P09669	Cytochrome c oxidase subunit 6C	COX6C	1.51755	0.18129	1.31678	0.62203	1.51755	23.1266	23.108	23.3079	23.73	24.4434	24.6256		4	4	4	37.3	385830000	9	1	1	1	1	2	3	1	1	2	2	4	4	Cytochrome c oxidase subunit 6C OS=Homo sapiens OX=9606 GN=COX6C PE=1 SV=2	P09669		2130
Q01581	Hydroxymethylglutaryl-CoA synthase, cytoplasmic	HMGCS1	1.51035	0.2279	1.43473	1.18707	1.51035	21.3628	21.221	21.5907	22.4081	22.7975	22.7313		6	6	6	20.6	160020000	13	1	1	2	3	3	3	3	2	2	5	4	4	Hydroxymethylglutaryl-CoA synthase, cytoplasmic OS=Homo sapiens OX=9606 GN=HMGCS1 PE=1 SV=2	Q01581;P54868		704
Q92974	Rho guanine nucleotide exchange factor 2	ARHGEF2	1.50919	0.765259	0.791	1.50919	1.06765	22.751	22.4061	23.5163	23.9152	23.542	23.4737		19	19	19	27.1	920530000	47	3	3	12	9	10	10	9	8	16	15	17	18	Rho guanine nucleotide exchange factor 2 OS=Homo sapiens OX=9606 GN=ARHGEF2 PE=1 SV=4	Q92974		666
Q9NV31	U3 small nucleolar ribonucleoprotein protein IMP3	IMP3	1.50835	1.50835	-0.555613	-0.131748	-0.291937	21.4736	22.0977	22.982	21.9659	20.918	21.8057		4	4	4	28.3	77719000	9	0	1	4	3	0	1	2	2	4	3	1	1	U3 small nucleolar ribonucleoprotein protein IMP3 OS=Homo sapiens OX=9606 GN=IMP3 PE=1 SV=1	Q9NV31		2642
P42696	RNA-binding protein 34	RBM34	1.50537	0.816624	0.285482	1.50537	0.523924	23.3784	23.0356	24.195	24.541	23.6638	23.5595		13	13	13	36	587790000	39	6	4	7	10	3	9	9	9	10	11	7	8	RNA-binding protein 34 OS=Homo sapiens OX=9606 GN=RBM34 PE=1 SV=2	P42696		2235
P29992;O95837	Guanine nucleotide-binding protein subunit alpha-11;Guanine nucleotide-binding protein subunit alpha-14	GNA11;GNA14	1.50248	0.230925	1.50248	-0.0220509	0.705935	19.6644	19.6303	19.8953	19.6083	21.1669	20.3363		3	3	3	12.8	32229000	5	0	0	0	0	3	2	1	1	1	1	3	2	Guanine nucleotide-binding protein subunit alpha-11 OS=Homo sapiens OX=9606 GN=GNA11 PE=1 SV=2;Guanine nucleotide-binding protein subunit alpha-14 OS=Homo sapiens OX=9606 GN=GNA14 PE=1 SV=1	P29992;O95837		2779
O14579	Coatomer subunit epsilon	COPE	1.49777	0.972542	1.44018	0.883326	1.49777	22.4405	22.299	23.413	23.1823	23.8806	23.7968		11	11	11	57.5	613880000	39	3	3	4	8	11	10	5	7	9	9	11	11	Coatomer subunit epsilon OS=Homo sapiens OX=9606 GN=COPE PE=1 SV=3	O14579		1961
Q9H019	Mitochondrial fission regulator 1-like	MTFR1L	1.49577	0.623531	1.49577	-0.656742	-0.888496	19.6979	19.8772	20.3215	19.2204	21.1937	18.9887		2	2	2	14	14295000	2	0	0	1	0	1	0	1	1	2	2	1	1	Mitochondrial fission regulator 1-like OS=Homo sapiens OX=9606 GN=MTFR1L PE=1 SV=2	Q9H019		826
Q96T58	Msx2-interacting protein	SPEN	1.49304	0.719122	1.49304	-0.0945721	-0.802004	21.7622	22.585	22.4813	22.4904	23.2552	21.783		9	9	9	4.4	165050000	11	0	1	3	1	3	3	3	2	5	3	3	5	Msx2-interacting protein OS=Homo sapiens OX=9606 GN=SPEN PE=1 SV=1	Q96T58		2171
O95816	BAG family molecular chaperone regulator 2	BAG2	1.49179	0.694256	1.49179	1.27415	1.41269	25.3646	25.4195	26.0589	26.6937	26.8564	26.8322		10	10	10	45.5	3587900000	50	5	7	8	11	9	10	10	8	9	9	10	10	BAG family molecular chaperone regulator 2 OS=Homo sapiens OX=9606 GN=BAG2 PE=1 SV=1	O95816		456
O75817	Ribonuclease P protein subunit p20	POP7	1.4884	0.248079	1.1026	0.378586	1.4884	20.4067	20.183	20.6547	20.5616	21.5093	21.6714		2	2	2	17.9	48646000	2	0	0	0	0	1	1	1	2	1	1	2	2	Ribonuclease P protein subunit p20 OS=Homo sapiens OX=9606 GN=POP7 PE=1 SV=2	O75817		2839
Q07021	Complement component 1 Q subcomponent-binding protein, mitochondrial	C1QBP	1.48758	0.54821	1.29933	0.209513	1.48758	25.3396	25.3562	25.8878	25.5657	26.6389	26.8437		7	7	7	33.3	2423200000	53	5	5	8	6	15	14	5	7	7	7	7	7	Complement component 1 Q subcomponent-binding protein, mitochondrial OS=Homo sapiens OX=9606 GN=C1QBP PE=1 SV=1	Q07021		190
Q14257	Reticulocalbin-2	RCN2	1.48611	0.187449	1.48611	0.715675	1.19943	24.2849	24.3654	24.4723	25.0811	25.771	25.5648		10	10	10	47.6	1810900000	55	4	4	8	11	16	12	6	6	7	9	10	8	Reticulocalbin-2 OS=Homo sapiens OX=9606 GN=RCN2 PE=1 SV=1	Q14257		3390
P36578	60S ribosomal protein L4	RPL4	1.48611	0.977348	-0.323092	1.48611	0.148899	27.6071	27.6157	28.5844	29.1018	27.284	27.7646		18	18	18	34	15516000000	124	17	15	24	31	16	21	14	14	17	18	14	15	60S ribosomal protein L4 OS=Homo sapiens OX=9606 GN=RPL4 PE=1 SV=5	P36578		2472
P09622	Dihydrolipoyl dehydrogenase, mitochondrial	DLD	1.48439	-0.698988	0.5945	-0.10487	1.48439	21.9352	21.834	21.2363	21.7291	22.5297	23.3184		5	5	5	13.2	150590000	12	0	3	1	2	3	3	2	3	2	3	4	4	Dihydrolipoyl dehydrogenase, mitochondrial OS=Homo sapiens OX=9606 GN=DLD PE=1 SV=2	P09622		439
Q96I99	Succinyl-CoA ligase [GDP-forming] subunit beta, mitochondrial	SUCLG2	1.48418	NA	NA	NA	1.48418	NaN	21.1325	NaN	NaN	22.3704	22.6166		4	4	4	10	70421000	5	0	1	0	1	1	2	0	2	0	1	3	2	Succinate--CoA ligase [GDP-forming] subunit beta, mitochondrial OS=Homo sapiens OX=9606 GN=SUCLG2 PE=1 SV=2	Q96I99		3210
Q9H6S0	Probable ATP-dependent RNA helicase YTHDC2	YTHDC2	1.48357	0.182743	-0.987535	1.48357	0.146252	22.1576	21.7721	22.3404	23.2557	21.1701	21.9183		12	12	12	10.3	204030000	19	0	1	5	8	2	3	1	3	8	12	5	5	3-5 RNA helicase YTHDC2 OS=Homo sapiens OX=9606 GN=YTHDC2 PE=1 SV=2	Q9H6S0		2463
O75489	NADH dehydrogenase [ubiquinone] iron-sulfur protein 3, mitochondrial	NDUFS3	1.47731	0.212311	1.47731	-0.716261	0.959774	25.362	25.7249	25.5743	25.0087	26.8393	26.6847		12	12	12	55.3	3427900000	60	5	5	8	8	18	16	7	8	8	7	12	11	NADH dehydrogenase [ubiquinone] iron-sulfur protein 3, mitochondrial OS=Homo sapiens OX=9606 GN=NDUFS3 PE=1 SV=1	O75489		2441
Q9NR30	Nucleolar RNA helicase 2	DDX21	1.47513	1.02081	0.036459	1.47513	0.332273	25.913	25.8512	26.9338	27.3264	25.9495	26.1835		32	32	30	43.4	7588200000	177	19	17	42	40	27	32	25	25	32	31	28	29	Nucleolar RNA helicase 2 OS=Homo sapiens OX=9606 GN=DDX21 PE=1 SV=5	Q9NR30		55
Q9NRK6	ATP-binding cassette sub-family B member 10, mitochondrial	ABCB10	1.47484	0.0431786	1.17464	-0.13839	1.47484	22.8418	22.8147	22.885	22.6763	24.0165	24.2895		13	13	13	25.5	595870000	36	4	2	5	7	10	8	9	8	8	10	10	9	ATP-binding cassette sub-family B member 10, mitochondrial OS=Homo sapiens OX=9606 GN=ABCB10 PE=1 SV=2	Q9NRK6		1601
Q9UGP8	Translocation protein SEC63 homolog	SEC63	1.47434	NA	NA	0.216448	1.47434	NaN	20.2504	20.6002	20.4668	20.7687	21.7247		4	4	4	7.5	52110000	4	0	1	0	1	0	2	0	2	1	2	2	3	Translocation protein SEC63 homolog OS=Homo sapiens OX=9606 GN=SEC63 PE=1 SV=2	Q9UGP8		1086
P33991	DNA replication licensing factor MCM4	MCM4	1.47349	0.299047	1.30363	0.482431	1.47349	23.7849	23.7928	24.0839	24.2753	25.0885	25.2663		24	24	24	36	2564100000	81	7	3	7	9	27	28	12	13	15	13	24	24	DNA replication licensing factor MCM4 OS=Homo sapiens OX=9606 GN=MCM4 PE=1 SV=5	P33991		2108
P84077;P61204	ADP-ribosylation factor 1;ADP-ribosylation factor 3	ARF1;ARF3	1.473	-0.377245	1.473	-0.130495	1.12585	22.5519	23.0308	22.1746	22.9003	24.0249	24.1566		7	4	3	54.7	309790000	13	2	1	1	2	3	4	3	2	1	2	3	3	ADP-ribosylation factor 1 OS=Homo sapiens OX=9606 GN=ARF1 PE=1 SV=2;ADP-ribosylation factor 3 OS=Homo sapiens OX=9606 GN=ARF3 PE=1 SV=2	P84077;P61204		2360
Q9NR50	Translation initiation factor eIF-2B subunit gamma	EIF2B3	1.47288	0.55093	1.47288	-1.22325	0.489717	21.8782	22.9257	22.4292	21.7025	23.3511	23.4154		10	10	10	28.8	401480000	31	2	4	3	4	8	10	3	5	5	5	9	10	Translation initiation factor eIF-2B subunit gamma OS=Homo sapiens OX=9606 GN=EIF2B3 PE=1 SV=1	Q9NR50		2010
Q8N983	39S ribosomal protein L43, mitochondrial	MRPL43	1.47044	0.56118	-0.0246735	1.47044	0.224218	21.33	21.4277	21.8912	22.8981	21.3053	21.6519		3	3	3	13.5	85851000	4	0	0	1	1	1	1	2	2	3	2	3	3	39S ribosomal protein L43, mitochondrial OS=Homo sapiens OX=9606 GN=MRPL43 PE=1 SV=1	Q8N983		952
P23258;Q9NRH3	Tubulin gamma-1 chain;Tubulin gamma-2 chain	TUBG1;TUBG2	1.46505	0.305075	1.46505	0.55254	1.25305	24.4184	24.3903	24.7235	24.9429	25.8835	25.6434		15	15	15	52.5	2391200000	58	5	5	9	5	14	20	10	9	11	11	15	15	Tubulin gamma-1 chain OS=Homo sapiens OX=9606 GN=TUBG1 PE=1 SV=2;Tubulin gamma-2 chain OS=Homo sapiens OX=9606 GN=TUBG2 PE=2 SV=1	P23258;Q9NRH3		2818
Q96IJ6	Mannose-1-phosphate guanyltransferase alpha	GMPPA	1.46353	0.61405	1.46353	0.0610733	0.884729	20.9077	20.6591	21.5218	20.7202	22.3712	21.5438		5	5	5	18.1	92658000	9	1	1	1	1	2	3	2	2	2	2	3	5	Mannose-1-phosphate guanyltransferase alpha OS=Homo sapiens OX=9606 GN=GMPPA PE=1 SV=1	Q96IJ6		2215
O95394	Phosphoacetylglucosamine mutase	PGM3	1.45841	0.0538177	1.45841	0.2969	1.405	23.8482	23.9264	23.9021	24.2233	25.3066	25.3314		12	12	12	30.1	1287000000	27	1	1	4	5	7	9	5	4	7	7	10	11	Phosphoacetylglucosamine mutase OS=Homo sapiens OX=9606 GN=PGM3 PE=1 SV=1	O95394		403
Q8IXM3	39S ribosomal protein L41, mitochondrial	MRPL41	1.45617	0.738956	0.0186577	1.45617	0.245184	21.3911	21.7779	22.1301	23.234	21.4098	22.0231		3	3	3	40.1	114240000	12	0	2	2	4	2	2	1	2	3	3	3	3	39S ribosomal protein L41, mitochondrial OS=Homo sapiens OX=9606 GN=MRPL41 PE=1 SV=1	Q8IXM3		95
Q86UL3	Glycerol-3-phosphate acyltransferase 4	AGPAT6	1.4543	NA	NA	0.721796	1.4543	NaN	21.9275	21.6799	22.6493	23.3423	23.3818		4	4	4	8.6	201660000	14	0	1	2	2	5	4	0	2	3	3	4	4	Glycerol-3-phosphate acyltransferase 4 OS=Homo sapiens OX=9606 GN=GPAT4 PE=1 SV=1	Q86UL3		200
P45880	Voltage-dependent anion-selective channel protein 2	VDAC2	1.44583	-0.0308151	1.19173	0.689531	1.44583	23.3503	23.3348	23.3195	24.0244	24.542	24.7807		6	6	6	27.6	466720000	10	0	1	0	1	4	4	1	3	3	3	6	5	Voltage-dependent anion-selective channel protein 2 OS=Homo sapiens OX=9606 GN=VDAC2 PE=1 SV=2	P45880		1066
P78371	T-complex protein 1 subunit beta	CCT2	1.44569	-0.418701	1.37008	0.0186386	1.44569	24.6407	24.4401	24.222	24.4588	26.0108	25.8858		27	27	27	60.7	4432600000	118	12	14	12	11	38	31	16	18	15	17	26	24	T-complex protein 1 subunit beta OS=Homo sapiens OX=9606 GN=CCT2 PE=1 SV=4	P78371		1110
Q96F63	Coiled-coil domain-containing protein 97	CCDC97	1.44275	NA	NA	0.335083	1.44275	NaN	18.8148	NaN	19.1499	20.3308	20.2575		2	2	2	12.8	25774000	3	0	0	1	0	1	1	0	1	1	1	1	1	Coiled-coil domain-containing protein 97 OS=Homo sapiens OX=9606 GN=CCDC97 PE=1 SV=1	Q96F63		1630
P18124	60S ribosomal protein L7	RPL7	1.44265	0.845459	-0.231592	1.44265	0.100597	26.5183	26.2725	27.3638	27.7152	26.2867	26.3731		18	18	18	51.2	11980000000	123	15	17	24	29	19	19	17	17	17	17	18	18	60S ribosomal protein L7 OS=Homo sapiens OX=9606 GN=RPL7 PE=1 SV=1	P18124		16
Q9UG63	ATP-binding cassette sub-family F member 2	ABCF2	1.44185	0.352209	1.3897	0.742064	1.44185	25.3224	25.2414	25.6747	25.9835	26.7121	26.6832		24	24	24	43.2	4210200000	116	14	16	19	19	26	22	19	21	20	20	21	20	ATP-binding cassette sub-family F member 2 OS=Homo sapiens OX=9606 GN=ABCF2 PE=1 SV=2	Q9UG63		310
P62263	40S ribosomal protein S14	RPS14	1.43832	0.896143	0.848366	1.43832	1.35839	26.911	26.5846	27.8072	28.023	27.7594	27.943		8	8	8	39.7	6804800000	86	9	9	16	19	17	16	8	8	8	8	8	8	40S ribosomal protein S14 OS=Homo sapiens OX=9606 GN=RPS14 PE=1 SV=3	P62263		448
P51398	28S ribosomal protein S29, mitochondrial	DAP3	1.43582	1.43582	0.753056	0.346786	0.202456	21.7811	22.4575	23.2169	22.8043	22.5341	22.66		6	6	6	22.1	237960000	18	1	2	3	4	4	4	3	5	4	5	5	5	28S ribosomal protein S29, mitochondrial OS=Homo sapiens OX=9606 GN=DAP3 PE=1 SV=1	P51398		475
Q9H7B4	Histone-lysine N-methyltransferase SMYD3	SMYD3	1.42813	NA	NA	-0.142193	1.42813	NaN	21.9136	21.4668	21.7714	23.1675	23.3418		2	2	2	5.6	144020000	4	0	0	1	0	1	2	0	1	2	2	2	2	Histone-lysine N-methyltransferase SMYD3 OS=Homo sapiens OX=9606 GN=SMYD3 PE=1 SV=4	Q9H7B4		3422
Q9H7E9	UPF0488 protein C8orf33	C8orf33	1.42794	0.682604	-0.559841	1.42794	0.0907249	22.3698	22.4739	23.0524	23.9019	21.8099	22.5647		3	3	3	15.3	156490000	13	2	2	3	3	1	2	2	2	3	3	2	2	UPF0488 protein C8orf33 OS=Homo sapiens OX=9606 GN=C8orf33 PE=1 SV=1	Q9H7E9		1791
Q9Y3U8	60S ribosomal protein L36	RPL36	1.42657	0.437611	-0.0657921	1.42657	0.612186	25.6633	25.302	26.1009	26.7286	25.5975	25.9142		3	3	3	21	1414200000	14	1	0	5	3	2	3	3	3	3	3	2	2	60S ribosomal protein L36 OS=Homo sapiens OX=9606 GN=RPL36 PE=1 SV=3	Q9Y3U8		2269
Q96CW5	Gamma-tubulin complex component 3	TUBGCP3	1.42191	NA	NA	0.0883198	1.42191	NaN	21.0949	20.7667	21.1833	23.4549	22.5168		8	8	8	14.3	133330000	17	0	0	1	2	8	6	0	1	1	2	8	5	Gamma-tubulin complex component 3 OS=Homo sapiens OX=9606 GN=TUBGCP3 PE=1 SV=2	Q96CW5		1449
Q15024	Exosome complex component RRP42	EXOSC7	1.42163	1.42163	0.121658	0.139534	-0.707251	21.7098	22.4041	23.1314	22.5436	21.8315	21.6968		4	4	4	18.9	110140000	5	0	0	2	2	0	1	2	2	3	3	1	2	Exosome complex component RRP42 OS=Homo sapiens OX=9606 GN=EXOSC7 PE=1 SV=3	Q15024		2532
Q969X5	Endoplasmic reticulum-Golgi intermediate compartment protein 1	ERGIC1	1.41338	-0.43804	1.23973	0.435501	1.41338	22.2143	21.9611	21.7762	22.3966	23.454	23.3745		5	5	5	17.6	198160000	11	1	3	1	1	2	3	2	3	2	3	4	5	Endoplasmic reticulum-Golgi intermediate compartment protein 1 OS=Homo sapiens OX=9606 GN=ERGIC1 PE=1 SV=1	Q969X5		1470
Q9NW13	RNA-binding protein 28	RBM28	1.41096	0.528727	-0.307262	1.41096	0.562346	25.6366	24.7505	26.1654	26.1614	25.3294	25.3128		16	16	16	24.9	1745800000	46	4	4	12	13	5	8	9	9	15	14	8	13	RNA-binding protein 28 OS=Homo sapiens OX=9606 GN=RBM28 PE=1 SV=3	Q9NW13		576
O14893	Gem-associated protein 2	GEMIN2	1.41095	0.676678	1.15928	1.41095	1.09103	22.2093	22.0553	22.8859	23.4663	23.3685	23.1463		2	2	2	6.8	175470000	8	1	1	2	1	2	1	1	1	2	1	2	2	Gem-associated protein 2 OS=Homo sapiens OX=9606 GN=GEMIN2 PE=1 SV=1	O14893		350
Q14166	Tubulin--tyrosine ligase-like protein 12	TTLL12	1.40984	1.40984	1.1821	NA	1.05653	20.953	20.8676	22.3628	NaN	22.1351	21.9241		5	5	5	12.1	88386000	8	0	1	1	0	3	3	1	1	2	0	5	5	Tubulin--tyrosine ligase-like protein 12 OS=Homo sapiens OX=9606 GN=TTLL12 PE=1 SV=2	Q14166		2849
Q8NCA5	Protein FAM98A	FAM98A	1.40651	NA	NA	1.40651	NA	NaN	19.985	21.0209	21.3915	20.6836	NaN		3	2	2	8.9	16972000	5	0	0	1	1	2	1	0	1	1	1	2	1	Protein FAM98A OS=Homo sapiens OX=9606 GN=FAM98A PE=1 SV=2	Q8NCA5		849
Q8IUH5	Palmitoyltransferase ZDHHC17	ZDHHC17	1.40513	1.40513	-0.319944	0.514425	0.664562	21.247	21.3771	22.6521	21.8916	20.927	22.0417		4	4	3	7.8	65829000	8	1	1	1	1	3	1	1	1	1	1	4	2	Palmitoyltransferase ZDHHC17 OS=Homo sapiens OX=9606 GN=ZDHHC17 PE=1 SV=2	Q8IUH5		869
Q9BY32	Inosine triphosphate pyrophosphatase	ITPA	1.40416	NA	NA	0.53026	1.40416	NaN	21.4976	20.9307	22.0279	22.3955	22.9018		4	4	4	24.2	204550000	4	0	0	1	0	1	2	0	1	1	1	4	4	Inosine triphosphate pyrophosphatase OS=Homo sapiens OX=9606 GN=ITPA PE=1 SV=2	Q9BY32		2820
Q07020	60S ribosomal protein L18	RPL18	1.40325	0.691198	-0.382103	1.40325	0.0119896	28.3438	27.9204	29.035	29.3237	27.9617	27.9324		8	8	8	37.2	10617000000	55	8	7	9	10	11	10	7	7	7	8	8	8	60S ribosomal protein L18 OS=Homo sapiens OX=9606 GN=RPL18 PE=1 SV=2	Q07020		2512
Q9NWX5	Ankyrin repeat and SOCS box protein 6	ASB6	1.39712	NA	NA	0.653826	1.39712	NaN	20.1664	NaN	20.8203	21.5902	21.5636		3	3	3	10.5	46330000	6	0	0	0	0	4	2	0	1	0	1	3	3	Ankyrin repeat and SOCS box protein 6 OS=Homo sapiens OX=9606 GN=ASB6 PE=1 SV=1	Q9NWX5		111
Q9UHI6	Probable ATP-dependent RNA helicase DDX20	DDX20	1.38787	0.76284	0.767244	1.38787	1.3407	23.7058	23.6024	24.4686	24.9903	24.473	24.9431		19	19	19	35.3	1783100000	56	5	2	7	9	16	17	10	11	12	14	17	16	Probable ATP-dependent RNA helicase DDX20 OS=Homo sapiens OX=9606 GN=DDX20 PE=1 SV=2	Q9UHI6		2505
P61289	Proteasome activator complex subunit 3	PSME3	1.3873	0.75165	1.3873	-0.115719	0.0762997	21.4037	21.4361	22.1554	21.3204	22.791	21.5124		3	3	3	16.1	83850000	5	0	0	0	0	3	2	2	2	1	1	3	2	Proteasome activator complex subunit 3 OS=Homo sapiens OX=9606 GN=PSME3 PE=1 SV=1	P61289		449
Q04917	14-3-3 protein eta	YWHAH	1.38561	NA	NA	0.304026	1.38561	NaN	20.9842	21.3939	21.2882	22.3798	22.3698		4	2	2	16.7	85280000	4	0	0	1	0	1	2	0	2	2	2	2	2	14-3-3 protein eta OS=Homo sapiens OX=9606 GN=YWHAH PE=1 SV=4	Q04917		233
Q07666	KH domain-containing, RNA-binding, signal transduction-associated protein 1	KHDRBS1	1.38503	1.38503	-1.06307	0.927902	-0.338823	22.566	22.6664	23.951	23.5943	21.5029	22.3276		6	6	6	24.2	286290000	20	2	2	4	6	4	2	5	5	5	5	5	5	KH domain-containing, RNA-binding, signal transduction-associated protein 1 OS=Homo sapiens OX=9606 GN=KHDRBS1 PE=1 SV=1	Q07666		2440
P07741	Adenine phosphoribosyltransferase	APRT	1.38459	1.38459	1.28374	NA	0.576002	20.4715	21.0274	21.8561	NaN	21.7552	21.6034		3	3	3	20.6	49988000	7	1	0	1	1	2	2	1	2	2	1	2	2	Adenine phosphoribosyltransferase OS=Homo sapiens OX=9606 GN=APRT PE=1 SV=2	P07741		1905
P82663	28S ribosomal protein S25, mitochondrial	MRPS25	1.38455	0.878141	-0.569063	1.38455	-0.359222	21.4705	21.8483	22.3486	23.2328	20.9014	21.4891		4	4	4	26.6	89676000	6	1	1	1	2	0	1	1	2	3	3	1	1	28S ribosomal protein S25, mitochondrial OS=Homo sapiens OX=9606 GN=MRPS25 PE=1 SV=1	P82663		191
Q5TAQ9	DDB1- and CUL4-associated factor 8	DCAF8	1.38087	NA	1.38087	0.603783	1.05066	20.8335	20.8606	NaN	21.4644	22.2144	21.9113		5	5	5	8.7	66298000	2	0	0	0	0	2	0	1	1	0	2	4	2	DDB1- and CUL4-associated factor 8 OS=Homo sapiens OX=9606 GN=DCAF8 PE=1 SV=1	Q5TAQ9		3410
Q9BSJ8	Extended synaptotagmin-1	ESYT1	1.38076	0.895334	1.38076	0.648434	0.984831	21.4119	21.9879	22.3072	22.6363	22.7927	22.9727		10	10	10	14.8	291160000	25	1	1	2	3	10	8	4	4	3	4	10	8	Extended synaptotagmin-1 OS=Homo sapiens OX=9606 GN=ESYT1 PE=1 SV=1	Q9BSJ8		368
P82675	28S ribosomal protein S5, mitochondrial	MRPS5	1.37879	1.37879	-1.71208	0.0372295	-2.27139	22.8167	23.6827	24.1955	23.7199	21.1046	21.4113		6	6	6	15.1	222610000	12	2	1	5	2	0	2	3	2	6	3	4	3	28S ribosomal protein S5, mitochondrial OS=Homo sapiens OX=9606 GN=MRPS5 PE=1 SV=2	P82675		339
CON__P13645;P13645	Keratin, type I cytoskeletal 10	KRT10	1.37326	1.25698	1.37326	0.807028	-1.43442	25.3349	24.5517	26.5919	25.3588	26.7082	23.1173	+	23	22	19	41.1	5313200000	94	12	8	26	13	30	5	14	14	18	16	19	7	;Keratin, type I cytoskeletal 10 OS=Homo sapiens OX=9606 GN=KRT10 PE=1 SV=6	CON__P13645;P13645;CON__P02535-1;CON__P08730-1;CON__Q7Z3Y7;Q7Z3Y7;CON__Q148H6;CON__Q2M2I5;P13646;Q7Z3Y8;CON__Q7Z3Y8;Q99456;Q2M2I5;Q7Z3Z0;CON__P05784;CON__ENSEMBL:ENSP00000377550;CON__Q7Z3Z0;CON__Q99456;CON__Q14525;CON__O76015;CON__P13646-1;CON__O76013;CON__Q7Z3Y9;CON__O76014;CON__REFSEQ:XP_986630;CON__A2A5Y0;CON__Q9UE12;CON__Q14532;Q15323;O76014;Q14532;O76013;O76015;CON__A2AB72;Q7Z3Y9;CON__Q92764…		1021
Q96F86	Enhancer of mRNA-decapping protein 3	EDC3	1.36874	0.0156841	1.08531	0.23027	1.36874	22.6532	22.9584	22.6689	23.1886	23.7385	24.3271		10	10	10	25.2	489180000	21	3	4	4	4	4	2	7	6	8	8	8	6	Enhancer of mRNA-decapping protein 3 OS=Homo sapiens OX=9606 GN=EDC3 PE=1 SV=1	Q96F86		1077
Q14137	Ribosome biogenesis protein BOP1	BOP1	1.36494	0.971876	0.101343	1.36494	0.0704346	22.9152	22.919	23.8871	24.284	23.0165	22.9895		10	10	10	22.1	561550000	36	4	4	11	10	4	3	6	4	10	9	6	5	Ribosome biogenesis protein BOP1 OS=Homo sapiens OX=9606 GN=BOP1 PE=1 SV=2	Q14137		87
Q96PK6	RNA-binding protein 14	RBM14	1.36277	0.680851	1.05696	0.858305	1.36277	21.9974	22.1984	22.6783	23.0567	23.0544	23.5612		8	8	8	18.8	341040000	22	1	2	2	3	6	8	3	4	5	5	6	7	RNA-binding protein 14 OS=Homo sapiens OX=9606 GN=RBM14 PE=1 SV=2	Q96PK6		3329
Q15397	Pumilio domain-containing protein KIAA0020	KIAA0020	1.3617	1.3617	-1.28018	0.817739	-2.1244	22.9891	23.2939	24.3508	24.1116	21.7089	21.1695		6	6	6	13.4	209850000	17	0	2	5	7	2	1	4	3	5	6	2	3	Pumilio homolog 3 OS=Homo sapiens OX=9606 GN=PUM3 PE=1 SV=3	Q15397		3398
Q5RKV6	Exosome complex component MTR3	EXOSC6	1.36054	0.0460873	-1.00179	1.36054	0.58897	22.5627	21.9709	22.6088	23.3314	21.5609	22.5599		4	4	4	21.7	136540000	15	1	1	4	4	1	4	2	3	4	4	2	3	Exosome complex component MTR3 OS=Homo sapiens OX=9606 GN=EXOSC6 PE=1 SV=1	Q5RKV6		2775
Q8WTW3	Conserved oligomeric Golgi complex subunit 1	COG1	1.35943	1.35943	1.23451	0.458834	0.570829	19.8303	20.9612	21.1897	21.42	21.0648	21.532		8	8	8	13.2	95581000	7	0	0	0	1	3	3	1	1	1	3	6	7	Conserved oligomeric Golgi complex subunit 1 OS=Homo sapiens OX=9606 GN=COG1 PE=1 SV=1	Q8WTW3		3342
O75367	Core histone macro-H2A.1	H2AFY	1.35873	1.35873	-0.345074	0.698971	-1.01215	23.426	24.1306	24.7847	24.8296	23.0809	23.1185		5	5	5	23.7	361760000	14	1	2	5	4	1	1	4	4	5	5	3	3	Core histone macro-H2A.1 OS=Homo sapiens OX=9606 GN=MACROH2A1 PE=1 SV=4	O75367;Q9P0M6		544
Q8N5A5	Zinc finger CCCH-type with G patch domain-containing protein	ZGPAT	1.35789	NA	NA	1.35789	-0.746988	NaN	20.1006	20.18	21.4585	19.2702	19.3536		2	2	2	5.5	13993000	7	2	0	0	2	2	1	2	1	1	1	2	2	Zinc finger CCCH-type with G patch domain-containing protein OS=Homo sapiens OX=9606 GN=ZGPAT PE=1 SV=3	Q8N5A5		1089
P19387	DNA-directed RNA polymerase II subunit RPB3	POLR2C	1.35758	0.479565	1.35758	0.647512	0.918739	22.777	22.8794	23.2565	23.527	24.1345	23.7982		9	9	9	44.4	564770000	20	1	1	2	2	6	8	5	5	6	5	9	9	DNA-directed RNA polymerase II subunit RPB3 OS=Homo sapiens OX=9606 GN=POLR2C PE=1 SV=2	P19387		2598
O75569	Interferon-inducible double-stranded RNA-dependent protein kinase activator A	PRKRA	1.35631	1.35631	0.270035	-1.11659	-2.34005	20.711	22.3342	22.0673	21.2176	20.981	19.9941		3	3	3	15.3	49525000	7	0	1	2	2	1	1	1	2	2	3	2	1	Interferon-inducible double-stranded RNA-dependent protein kinase activator A OS=Homo sapiens OX=9606 GN=PRKRA PE=1 SV=1	O75569		1604
Q9Y6D9	Mitotic spindle assembly checkpoint protein MAD1	MAD1L1	1.35613	NA	0.845581	NA	1.35613	20.6338	19.9357	NaN	NaN	21.4794	21.2919		2	2	2	4	20101000	4	0	0	0	0	2	2	1	1	0	0	2	2	Mitotic spindle assembly checkpoint protein MAD1 OS=Homo sapiens OX=9606 GN=MAD1L1 PE=1 SV=2	Q9Y6D9		2659
O00303	Eukaryotic translation initiation factor 3 subunit F	EIF3F	1.35484	-0.20273	1.35484	0.128952	1.18982	22.207	21.9928	22.0043	22.1217	23.5619	23.1826		9	9	9	38.7	394870000	31	4	3	7	5	6	6	7	8	7	6	7	7	Eukaryotic translation initiation factor 3 subunit F OS=Homo sapiens OX=9606 GN=EIF3F PE=1 SV=1	O00303		1919
Q9H4M9	EH domain-containing protein 1	EHD1	1.35397	0.0500584	1.35397	NA	NA	20.0898	NaN	20.1398	20.9787	21.4437	22.6697		8	7	5	21.7	104800000	6	0	0	0	0	2	4	1	0	1	2	6	6	EH domain-containing protein 1 OS=Homo sapiens OX=9606 GN=EHD1 PE=1 SV=2	Q9H4M9		1461
Q9ULK4	Mediator of RNA polymerase II transcription subunit 23	MED23	1.35372	NA	NA	0.814705	1.35372	NaN	21.5104	21.585	22.3251	25.504	22.8641		4	4	4	2.8	283980000	10	0	1	1	1	4	3	0	1	1	2	4	4	Mediator of RNA polymerase II transcription subunit 23 OS=Homo sapiens OX=9606 GN=MED23 PE=1 SV=2	Q9ULK4		137
P20700	Lamin-B1	LMNB1	1.35323	0.410595	1.12066	0.891975	1.35323	24.7417	24.4687	25.1522	25.3607	25.8623	25.822		28	28	25	55.6	3733600000	109	11	12	15	22	24	25	17	18	21	23	25	25	Lamin-B1 OS=Homo sapiens OX=9606 GN=LMNB1 PE=1 SV=2	P20700		3046
Q9Y3D3	28S ribosomal protein S16, mitochondrial	MRPS16	1.35199	0.574892	0.0180626	1.35199	-0.0591068	22.696	22.7928	23.2708	24.1448	22.714	22.7337		3	3	3	24.8	207990000	10	1	2	1	3	2	1	2	2	3	3	3	2	28S ribosomal protein S16, mitochondrial OS=Homo sapiens OX=9606 GN=MRPS16 PE=1 SV=1	Q9Y3D3		1002
Q8TAQ2	SWI/SNF complex subunit SMARCC2	SMARCC2	1.34963	-0.0552216	NA	1.34963	0.760031	20.3154	20.2445	20.2602	21.5941	NaN	21.0045		8	3	3	9.6	27033000	6	1	0	0	3	0	2	1	1	1	3	0	1	SWI/SNF complex subunit SMARCC2 OS=Homo sapiens OX=9606 GN=SMARCC2 PE=1 SV=1	Q8TAQ2		545
Q9P0S3;Q53FV1	ORM1-like protein 1;ORM1-like protein 2	ORMDL1;ORMDL2	1.34772	-0.00185204	1.34772	NA	NA	22.2945	NaN	22.2926	22.2553	23.6422	23.2557		2	2	1	17	150230000	6	0	0	1	1	2	2	1	0	2	1	2	2	ORM1-like protein 1 OS=Homo sapiens OX=9606 GN=ORMDL1 PE=1 SV=1;ORM1-like protein 2 OS=Homo sapiens OX=9606 GN=ORMDL2 PE=1 SV=2	Q9P0S3;Q53FV1		3378
Q9BVP2	Guanine nucleotide-binding protein-like 3	GNL3	1.3465	0.664238	-0.283329	1.3465	-0.041893	24.632	24.3711	25.2962	25.7176	24.3487	24.3292		16	16	16	34.6	2282700000	76	10	8	19	18	8	13	14	12	16	16	11	12	Guanine nucleotide-binding protein-like 3 OS=Homo sapiens OX=9606 GN=GNL3 PE=1 SV=2	Q9BVP2		332
Q9UPN7	Serine/threonine-protein phosphatase 6 regulatory subunit 1	PPP6R1	1.34371	0.0666351	1.33618	0.203398	1.34371	21.904	22.0424	21.9706	22.2458	23.2401	23.3861		11	11	11	21.6	305020000	20	0	0	1	1	10	8	2	3	4	4	11	11	Serine/threonine-protein phosphatase 6 regulatory subunit 1 OS=Homo sapiens OX=9606 GN=PPP6R1 PE=1 SV=5	Q9UPN7		2056
P49792	E3 SUMO-protein ligase RanBP2	RANBP2	1.34296	0.46979	1.327	0.440928	1.34296	23.9595	24.0951	24.4293	24.536	25.2865	25.438		73	73	52	34.1	5567500000	185	10	13	17	24	57	64	28	32	44	47	61	61	E3 SUMO-protein ligase RanBP2 OS=Homo sapiens OX=9606 GN=RANBP2 PE=1 SV=2	P49792		2435
O15226	NF-kappa-B-repressing factor	NKRF	1.34237	0.258564	0.228271	1.34237	0.518488	22.6527	22.4255	22.9113	23.7679	22.881	22.944		16	16	16	28.8	605430000	43	2	4	9	11	8	9	6	9	11	12	10	14	NF-kappa-B-repressing factor OS=Homo sapiens OX=9606 GN=NKRF PE=1 SV=2	O15226		2105
O43808	Peroxisomal membrane protein PMP34	SLC25A17	1.33912	0.768286	0.542583	1.05209	1.33912	21.2041	20.9621	21.9724	22.0142	21.7467	22.3012		4	4	4	17.3	143980000	15	0	1	3	3	1	7	1	2	3	3	4	4	Peroxisomal membrane protein PMP34 OS=Homo sapiens OX=9606 GN=SLC25A17 PE=1 SV=1	O43808		1037
Q9H4L4	Sentrin-specific protease 3	SENP3	1.33688	-0.226164	0.154734	1.33688	1.1923	22.7591	21.8268	22.533	23.1637	22.9139	23.0191		6	6	6	17.4	203580000	15	1	1	2	3	3	5	2	3	4	3	5	5	Sentrin-specific protease 3 OS=Homo sapiens OX=9606 GN=SENP3 PE=1 SV=2	Q9H4L4		2946
P50750	Cyclin-dependent kinase 9	CDK9	1.33151	0.544899	1.33151	1.25477	1.13142	21.2019	21.4641	21.7468	22.7189	22.5334	22.5955		7	6	6	21.5	161370000	11	1	1	2	2	3	2	3	3	5	3	5	5	Cyclin-dependent kinase 9 OS=Homo sapiens OX=9606 GN=CDK9 PE=1 SV=3	P50750		632
Q9UI10	Translation initiation factor eIF-2B subunit delta	EIF2B4	1.3306	0.304634	1.24733	0.451498	1.3306	22.8692	22.9449	23.1739	23.3964	24.1166	24.2755		7	7	7	19.1	448910000	13	0	1	1	1	4	6	2	3	3	5	7	7	Translation initiation factor eIF-2B subunit delta OS=Homo sapiens OX=9606 GN=EIF2B4 PE=1 SV=2	Q9UI10		2306
Q96A33	Coiled-coil domain-containing protein 47	CCDC47	1.32722	-0.444324	1.32722	-0.364275	0.88579	24.813	24.6836	24.3687	24.3193	26.1402	25.5694		16	16	16	36.4	2239500000	51	5	4	5	6	15	16	8	8	9	11	15	15	Coiled-coil domain-containing protein 47 OS=Homo sapiens OX=9606 GN=CCDC47 PE=1 SV=1	Q96A33		445
P62424	60S ribosomal protein L7a	RPL7A	1.32288	0.876617	-0.0618477	1.32288	0.146471	27.0888	26.9318	27.9654	28.2547	27.027	27.0783		13	13	13	33.8	12753000000	103	10	15	23	22	17	16	13	13	13	13	13	13	60S ribosomal protein L7a OS=Homo sapiens OX=9606 GN=RPL7A PE=1 SV=2	P62424		465
Q9NZI8	Insulin-like growth factor 2 mRNA-binding protein 1	IGF2BP1	1.32067	0.957729	0.0942345	1.32067	0.872797	23.9409	23.4506	24.8986	24.7713	24.0352	24.3234		14	14	12	30	1719800000	66	5	6	13	17	12	13	8	11	13	14	12	14	Insulin-like growth factor 2 mRNA-binding protein 1 OS=Homo sapiens OX=9606 GN=IGF2BP1 PE=1 SV=2	Q9NZI8;REV__Q15833;Q15517		2721
P49207	60S ribosomal protein L34	RPL34	1.31931	0.616865	0.461695	1.31931	0.814251	26.1667	25.9551	26.7836	27.2744	26.6284	26.7694		5	5	5	22.2	2803900000	38	5	5	8	7	6	7	5	5	5	5	4	4	60S ribosomal protein L34 OS=Homo sapiens OX=9606 GN=RPL34 PE=1 SV=3	P49207		1258
Q9GZR2	RNA exonuclease 4	REXO4	1.31622	1.31622	-0.358305	1.07887	-0.495808	20.637	21.4359	21.9532	22.5148	20.2787	20.9401		5	5	5	12.6	56113000	7	0	1	2	3	0	1	1	1	3	3	2	2	RNA exonuclease 4 OS=Homo sapiens OX=9606 GN=REXO4 PE=1 SV=2	Q9GZR2		1890
O60264	SWI/SNF-related matrix-associated actin-dependent regulator of chromatin subfamily A member 5	SMARCA5	1.31607	0.9783	0.746796	1.31607	0.81941	22.7554	22.8619	23.7337	24.178	23.5022	23.6813		23	23	18	28.9	886340000	63	3	5	15	13	12	15	9	9	18	19	14	17	SWI/SNF-related matrix-associated actin-dependent regulator of chromatin subfamily A member 5 OS=Homo sapiens OX=9606 GN=SMARCA5 PE=1 SV=1	O60264		2662
P03227	Major DNA-binding protein OS=Epstein-Barr virus (strain B95-8) (HHV-4) (Human herpesvirus 4) OX=10377 GN=DBP PE=1 SV=1		1.31218	NA	NA	NA	1.31218	NaN	20.1906	NaN	NaN	19.7531	21.5028		3	3	3	5.2	22360000	3	0	0	0	0	0	3	0	1	0	0	1	3	Major DNA-binding protein OS=Epstein-Barr virus (strain B95-8) (HHV-4) (Human herpesvirus 4) OX=10377 GN=DBP PE=1 SV=1	P03227		768
Q9H0A8	COMM domain-containing protein 4	COMMD4	1.3099	NA	NA	1.3099	1.01711	NaN	22.4271	24.0859	23.737	22.9265	23.4442		3	3	3	35.7	246260000	8	0	0	2	2	1	3	0	1	2	2	3	2	COMM domain-containing protein 4 OS=Homo sapiens OX=9606 GN=COMMD4 PE=1 SV=1	Q9H0A8		495
O00487	26S proteasome non-ATPase regulatory subunit 14	PSMD14	1.30486	-0.143723	1.22051	-0.0906067	1.30486	21.9275	22.304	21.7837	22.2134	23.148	23.6089		7	7	7	42.6	336550000	24	2	3	4	1	7	7	3	7	5	4	6	7	26S proteasome non-ATPase regulatory subunit 14 OS=Homo sapiens OX=9606 GN=PSMD14 PE=1 SV=1	O00487		2217
P82921	28S ribosomal protein S21, mitochondrial	MRPS21	1.30162	0.897289	0.0809727	1.30162	0.961241	22.4871	22.2432	23.3844	23.5449	22.5681	23.2045		3	3	3	39.1	187560000	12	1	0	2	2	3	4	2	2	2	2	3	3	28S ribosomal protein S21, mitochondrial OS=Homo sapiens OX=9606 GN=MRPS21 PE=1 SV=3	P82921		1915
Q969X6	Cirhin	CIRH1A	1.30052	1.09224	0.71656	1.30052	NA	20.7107	20.5993	21.8029	21.8998	21.4273	NaN		4	4	4	6.4	54331000	5	0	0	3	2	0	0	1	2	4	2	2	0	U3 small nucleolar RNA-associated protein 4 homolog OS=Homo sapiens OX=9606 GN=UTP4 PE=1 SV=1	Q969X6		2263
Q8IY17	Neuropathy target esterase	PNPLA6	1.3001	NA	NA	-0.12808	1.3001	NaN	20.5826	22.376	20.4545	21.8633	21.8827		5	5	5	8.4	68435000	7	0	0	1	0	4	2	0	1	1	2	5	3	Neuropathy target esterase OS=Homo sapiens OX=9606 GN=PNPLA6 PE=1 SV=3	Q8IY17		359
Q9H269	Vacuolar protein sorting-associated protein 16 homolog	VPS16	1.29995	0.483986	0.610846	-0.360125	1.29995	21.1445	21.0895	21.6285	20.7293	21.7554	22.3894		5	5	5	8.9	106900000	9	0	1	1	1	4	2	1	2	2	3	4	3	Vacuolar protein sorting-associated protein 16 homolog OS=Homo sapiens OX=9606 GN=VPS16 PE=1 SV=2	Q9H269		1398
Q68CP9	AT-rich interactive domain-containing protein 2	ARID2	1.29342	0.41773	0.715363	1.0669	1.29342	21.4762	20.8321	21.8939	21.899	22.1916	22.1256		4	4	4	5	90142000	8	0	0	1	2	3	2	3	1	2	4	3	2	AT-rich interactive domain-containing protein 2 OS=Homo sapiens OX=9606 GN=ARID2 PE=1 SV=2	Q68CP9		289
Q7L2E3	Putative ATP-dependent RNA helicase DHX30	DHX30	1.28883	0.740925	-0.624138	1.28883	-0.642551	23.4644	23.5101	24.2053	24.799	22.8402	22.8676		26	26	26	31.1	1062100000	66	6	11	16	17	5	11	16	17	22	21	10	16	ATP-dependent RNA helicase DHX30 OS=Homo sapiens OX=9606 GN=DHX30 PE=1 SV=1	Q7L2E3		107
Q76FK4	Nucleolar protein 8	NOL8	1.28791	1.28791	0.174006	NA	NA	20.6132	NaN	21.9011	21.1211	20.7872	21.0519		3	3	3	4.6	31260000	5	0	0	2	1	0	2	1	0	2	2	1	3	Nucleolar protein 8 OS=Homo sapiens OX=9606 GN=NOL8 PE=1 SV=1	Q76FK4		1009
P46781	40S ribosomal protein S9	RPS9	1.28627	0.751833	-0.178381	1.28627	0.201319	26.4027	26.2273	27.1545	27.5135	26.2243	26.4286		14	14	14	46.4	7537000000	86	12	11	18	19	11	15	11	11	12	12	10	13	40S ribosomal protein S9 OS=Homo sapiens OX=9606 GN=RPS9 PE=1 SV=3	P46781		505
Q9BSD7	Cancer-related nucleoside-triphosphatase	NTPCR	1.28301	-0.10379	1.24248	0.609224	1.28301	22.7107	22.6918	22.607	23.301	23.9532	23.9748		6	6	6	46.3	563160000	36	7	4	5	5	7	8	5	5	5	5	6	6	Cancer-related nucleoside-triphosphatase OS=Homo sapiens OX=9606 GN=NTPCR PE=1 SV=1	Q9BSD7		1019
P17812	CTP synthase 1	CTPS1	1.2785	-0.150946	1.08383	0.326385	1.2785	24.75	24.4876	24.5991	24.814	25.8338	25.7661		22	22	20	46	3527300000	101	9	10	10	16	28	28	18	17	18	18	22	21	CTP synthase 1 OS=Homo sapiens OX=9606 GN=CTPS1 PE=1 SV=2	P17812		2695
Q9ULX3	RNA-binding protein NOB1	NOB1	1.27762	1.27762	-1.83695	NA	NA	20.0203	NaN	21.2979	21.1814	18.1833	20.1544		4	4	4	14.8	24742000	7	1	1	1	1	2	1	1	1	1	1	4	2	RNA-binding protein NOB1 OS=Homo sapiens OX=9606 GN=NOB1 PE=1 SV=1	Q9ULX3		3264
Q53H96	Pyrroline-5-carboxylate reductase 3	PYCRL	1.27638	-0.555929	-0.0862942	NA	1.27638	20.5862	19.6274	20.0303	NaN	20.4999	20.9037		2	2	2	9.1	16301000	6	1	1	1	1	1	1	1	2	1	1	1	1	Pyrroline-5-carboxylate reductase 3 OS=Homo sapiens OX=9606 GN=PYCR3 PE=1 SV=3	Q53H96		1992
Q8IY81	pre-rRNA processing protein FTSJ3	FTSJ3	1.26128	1.26128	-0.224869	1.01022	0.252136	22.4983	22.7196	23.7596	23.7298	22.2734	22.9717		15	15	15	31.4	572390000	47	4	4	12	12	7	8	9	7	14	13	10	11	pre-rRNA 2-O-ribose RNA methyltransferase FTSJ3 OS=Homo sapiens OX=9606 GN=FTSJ3 PE=1 SV=2	Q8IY81		1733
Q8NBA8	DTW domain-containing protein 2	DTWD2	1.25823	0.148014	NA	0.820145	1.25823	21.6236	21.1713	21.7716	21.9915	NaN	22.4296		2	2	2	6	52725000	2	0	0	0	1	1	0	1	1	1	1	1	1	DTW domain-containing protein 2 OS=Homo sapiens OX=9606 GN=DTWD2 PE=1 SV=1	Q8NBA8		895
P51858	Hepatoma-derived growth factor	HDGF	1.25239	1.25239	NA	NA	NA	21.0746	NaN	22.327	20.5599	NaN	19.6747		3	3	3	18.3	26614000	4	0	1	1	2	0	0	1	1	1	3	0	1	Hepatoma-derived growth factor OS=Homo sapiens OX=9606 GN=HDGF PE=1 SV=1	P51858		3359
O75683	Surfeit locus protein 6	SURF6	1.2513	0.555864	NA	1.2513	-1.01206	24.0425	23.9159	24.5984	25.1672	NaN	22.9038		6	6	6	15.5	330070000	11	3	1	3	3	0	1	5	3	4	6	1	2	Surfeit locus protein 6 OS=Homo sapiens OX=9606 GN=SURF6 PE=1 SV=3	O75683		305
Q9NSI2	Protein FAM207A	FAM207A	1.23902	0.217049	-0.627365	1.23902	0.0271873	22.3379	21.5097	22.555	22.7487	21.7106	21.5369		3	3	3	16.5	106490000	8	0	0	1	3	2	2	1	2	3	3	2	3	Protein FAM207A OS=Homo sapiens OX=9606 GN=FAM207A PE=1 SV=2	Q9NSI2		2584
O75600	2-amino-3-ketobutyrate coenzyme A ligase, mitochondrial	GCAT	1.23725	1.23725	1.10629	-0.344685	1.03342	21.4054	21.6059	22.6426	21.2612	22.5116	22.6393		4	4	4	15.8	149440000	9	0	0	2	2	2	3	1	1	2	2	3	3	2-amino-3-ketobutyrate coenzyme A ligase, mitochondrial OS=Homo sapiens OX=9606 GN=GCAT PE=1 SV=1	O75600		1649
P35998	26S protease regulatory subunit 7	PSMC2	1.2347	-0.391008	1.07327	0.0419044	1.2347	24.7391	24.52	24.3481	24.5619	25.8124	25.7547		26	26	26	56.6	3156800000	99	10	10	10	15	26	28	16	17	18	23	23	25	26S proteasome regulatory subunit 7 OS=Homo sapiens OX=9606 GN=PSMC2 PE=1 SV=3	P35998		1317
Q6ZRS2	Helicase SRCAP	SRCAP	1.23234	0.755959	1.23234	0.338636	0.405039	22.7333	23.0576	23.4892	23.3962	23.9656	23.4626		11	11	11	5.6	276180000	13	0	0	1	3	3	6	2	3	2	6	8	9	Helicase SRCAP OS=Homo sapiens OX=9606 GN=SRCAP PE=1 SV=3	Q6ZRS2		797
Q13015	Protein AF1q	MLLT11	1.23122	0.976406	1.03979	1.23122	0.956066	23.0696	22.7275	24.046	23.9587	24.1094	23.6836		6	6	6	91.1	412980000	22	2	2	5	4	5	4	4	3	4	4	6	4	Protein AF1q OS=Homo sapiens OX=9606 GN=MLLT11 PE=1 SV=1	Q13015		3212
Q96A35	39S ribosomal protein L24, mitochondrial	MRPL24	1.22868	1.03487	0.0604382	1.22868	-0.232258	21.8798	22.1372	22.9147	23.3659	21.9403	21.9049		5	5	5	25.9	206100000	10	0	0	4	5	1	0	3	3	5	5	4	4	39S ribosomal protein L24, mitochondrial OS=Homo sapiens OX=9606 GN=MRPL24 PE=1 SV=1	Q96A35		3136
Q9NRL2	Bromodomain adjacent to zinc finger domain protein 1A	BAZ1A	1.22847	1.133	0.632891	1.22847	0.299873	21.3906	21.7845	22.5236	23.013	22.0235	22.0844		12	12	12	11.6	222020000	28	0	1	7	8	5	7	2	4	7	10	7	9	Bromodomain adjacent to zinc finger domain protein 1A OS=Homo sapiens OX=9606 GN=BAZ1A PE=1 SV=2	Q9NRL2		742
P62195	26S protease regulatory subunit 8	PSMC5	1.22056	0.301998	1.22056	-0.201633	0.929451	25.3605	25.546	25.6625	25.3444	26.581	26.4754		24	24	23	56.7	6120100000	136	14	16	13	17	35	41	22	21	22	22	24	23	26S proteasome regulatory subunit 8 OS=Homo sapiens OX=9606 GN=PSMC5 PE=1 SV=1	P62195		1108
Q96SB4	SRSF protein kinase 1	SRPK1	1.2202	0.732397	-0.33498	1.2202	0.013258	23.7235	23.3687	24.4559	24.5889	23.3885	23.3819		14	14	13	29.6	863580000	52	5	5	11	13	9	9	10	9	12	13	12	12	SRSF protein kinase 1 OS=Homo sapiens OX=9606 GN=SRPK1 PE=1 SV=2	Q96SB4;Q9UPE1		1436
P57678	Gem-associated protein 4	GEMIN4	1.21958	0.747087	1.06412	0.847313	1.21958	22.8302	22.7896	23.5773	23.6369	23.8943	24.0092		15	15	15	20.1	818030000	44	2	2	9	7	10	14	9	10	13	11	12	12	Gem-associated protein 4 OS=Homo sapiens OX=9606 GN=GEMIN4 PE=1 SV=2	P57678		2749
Q96GQ7	Probable ATP-dependent RNA helicase DDX27	DDX27	1.21643	1.16241	0.171768	1.21643	-0.0768642	22.7529	22.7681	23.9153	23.9845	22.9247	22.6912		9	9	9	13.6	433010000	16	1	1	5	6	1	2	6	7	7	9	7	6	Probable ATP-dependent RNA helicase DDX27 OS=Homo sapiens OX=9606 GN=DDX27 PE=1 SV=2	Q96GQ7		23
Q4G0J3	La-related protein 7	LARP7	1.21247	0.155876	-0.313602	1.21247	0.191824	22.9604	22.4996	23.1163	23.7121	22.6468	22.6914		7	7	7	15.3	287630000	16	1	2	3	5	2	3	5	6	5	6	4	4	La-related protein 7 OS=Homo sapiens OX=9606 GN=LARP7 PE=1 SV=1	Q4G0J3		905
P38432	Coilin	COIL	1.20927	1.20927	-1.06944	-0.57023	-1.42106	23.2562	23.741	24.4655	23.1708	22.1868	22.3199		11	11	11	25	483700000	36	5	5	6	6	6	8	7	8	6	7	9	10	Coilin OS=Homo sapiens OX=9606 GN=COIL PE=1 SV=1	P38432		2654
P46087	Probable 28S rRNA (cytosine(4447)-C(5))-methyltransferase	NOP2	1.20859	0.726515	-0.182812	1.20859	0.0630493	25.1167	25.002	25.8432	26.2106	24.9339	25.0651		22	22	22	31.4	3870300000	96	14	16	20	23	10	13	19	21	21	21	18	20	Probable 28S rRNA (cytosine(4447)-C(5))-methyltransferase OS=Homo sapiens OX=9606 GN=NOP2 PE=1 SV=2	P46087		507
Q15398	Disks large-associated protein 5	DLGAP5	1.20493	1.20493	-1.69405	0.694021	-0.887529	21.395	21.6602	22.6	22.3542	19.701	20.7727		5	5	5	7.6	86519000	12	2	2	4	3	0	1	3	3	5	4	1	1	Disks large-associated protein 5 OS=Homo sapiens OX=9606 GN=DLGAP5 PE=1 SV=2	Q15398		3407
Q71DI3;Q16695;P84243;P68431;Q6NXT2	Histone H3.2;Histone H3.1t;Histone H3.3;Histone H3.1;Histone H3.3C	HIST2H3A;HIST3H3;H3F3A;HIST1H3A;H3F3C	1.1976	0.510111	-0.715736	1.1976	-0.591925	27.3101	27.2054	27.8202	28.403	26.5943	26.6134		3	3	3	16.9	5666100000	19	2	3	4	4	3	3	3	3	3	3	3	3	Histone H3.2 OS=Homo sapiens OX=9606 GN=HIST2H3A PE=1 SV=3;Histone H3.1t OS=Homo sapiens OX=9606 GN=HIST3H3 PE=1 SV=3;Histone H3.3 OS=Homo sapiens OX=9606 GN=H3-3A PE=1 SV=2;Histone H3.1 OS=Homo sapiens OX=9606 GN=H3C1 PE=1 SV=2;Histone H3.3C OS=Homo sapie	Q71DI3;Q16695;P84243;P68431;Q6NXT2		2728
P36873	Serine/threonine-protein phosphatase PP1-gamma catalytic subunit	PPP1CC	1.19325	0.319027	0.210518	1.19325	-0.836544	22.686	22.7433	23.005	23.9365	22.8965	21.9067		4	2	2	17	153460000	9	1	1	2	2	1	2	2	2	2	2	1	2	Serine/threonine-protein phosphatase PP1-gamma catalytic subunit OS=Homo sapiens OX=9606 GN=PPP1CC PE=1 SV=1	P36873		1105
O43823	A-kinase anchor protein 8	AKAP8	1.19237	0.745642	1.19237	0.773962	0.746401	22.7585	23.0854	23.5041	23.8594	23.9508	23.8318		6	6	6	13.3	316700000	17	2	3	1	3	4	4	2	3	3	3	6	5	A-kinase anchor protein 8 OS=Homo sapiens OX=9606 GN=AKAP8 PE=1 SV=1	O43823		867
Q6PKG0	La-related protein 1	LARP1	1.18764	0.12216	-0.360083	1.18764	0.152727	23.237	22.4863	23.3592	23.6739	22.8769	22.639		17	17	17	25	467590000	26	3	3	4	7	4	5	5	6	6	13	8	10	La-related protein 1 OS=Homo sapiens OX=9606 GN=LARP1 PE=1 SV=2	Q6PKG0;Q659C4		3425
Q9Y295	Developmentally-regulated GTP-binding protein 1	DRG1	1.18628	1.18628	NA	0.237057	-2.09458	21.1495	22.0665	22.3358	22.3036	NaN	19.972		2	2	2	7.1	47074000	4	0	1	2	1	0	0	2	2	2	2	0	2	Developmentally-regulated GTP-binding protein 1 OS=Homo sapiens OX=9606 GN=DRG1 PE=1 SV=1	Q9Y295		2754
Q14558	Phosphoribosyl pyrophosphate synthase-associated protein 1	PRPSAP1	1.18529	-0.737232	0.0520458	0.485775	1.18529	23.6954	22.9729	22.9582	23.4586	23.7475	24.1582		9	9	7	34.8	460940000	20	3	1	2	2	8	4	4	5	4	7	9	7	Phosphoribosyl pyrophosphate synthase-associated protein 1 OS=Homo sapiens OX=9606 GN=PRPSAP1 PE=1 SV=2	Q14558		283
P11388	DNA topoisomerase 2-alpha	TOP2A	1.1849	0.790295	0.31217	1.1849	-0.0221615	22.177	21.7211	22.9673	22.906	22.4892	21.6989		16	16	13	14.2	228950000	30	1	1	10	9	5	4	3	1	10	11	8	8	DNA topoisomerase 2-alpha OS=Homo sapiens OX=9606 GN=TOP2A PE=1 SV=3	P11388		810
P39748	Flap endonuclease 1	FEN1	1.18359	0.39286	0.0936203	1.18359	0.765541	21.5573	21.0442	21.9502	22.2278	21.6509	21.8097		4	4	4	16.1	57847000	9	1	1	2	2	1	2	1	1	2	2	2	3	Flap endonuclease 1 OS=Homo sapiens OX=9606 GN=FEN1 PE=1 SV=1	P39748		3249
Q8TDD1	ATP-dependent RNA helicase DDX54	DDX54	1.17742	1.17742	-0.166727	0.895691	-0.179848	22.7028	22.9488	23.8803	23.8445	22.5361	22.769		18	18	18	32.9	876120000	47	5	4	14	11	6	7	12	14	17	15	14	12	ATP-dependent RNA helicase DDX54 OS=Homo sapiens OX=9606 GN=DDX54 PE=1 SV=2	Q8TDD1		2698
O95433	Activator of 90 kDa heat shock protein ATPase homolog 1	AHSA1	1.1765	1.12879	1.1765	0.34586	0.66453	22.4283	23.0906	23.5571	23.4364	23.6048	23.7551		5	5	5	27.5	291360000	14	1	1	1	1	6	4	1	2	2	2	5	4	Activator of 90 kDa heat shock protein ATPase homolog 1 OS=Homo sapiens OX=9606 GN=AHSA1 PE=1 SV=1	O95433		2539
Q8WW22	DnaJ homolog subfamily A member 4	DNAJA4	1.17592	0.581842	NA	0.162308	1.17592	22.2394	22.1415	22.8213	22.3038	NaN	23.3174		2	2	2	2.3	84029000	3	0	0	1	1	0	1	1	1	2	1	0	1	DnaJ homolog subfamily A member 4 OS=Homo sapiens OX=9606 GN=DNAJA4 PE=1 SV=1	Q8WW22		1451
P21912	Succinate dehydrogenase [ubiquinone] iron-sulfur subunit, mitochondrial	SDHB	1.17428	NA	1.17428	NA	NA	23.2146	NaN	NaN	22.5741	24.3889	23.7898		2	2	2	8.6	172200000	3	0	0	0	0	2	1	1	0	0	1	2	2	Succinate dehydrogenase [ubiquinone] iron-sulfur subunit, mitochondrial OS=Homo sapiens OX=9606 GN=SDHB PE=1 SV=3	P21912		1114
P55265	Double-stranded RNA-specific adenosine deaminase	ADAR	1.17003	0.288527	0.886858	0.637398	1.17003	23.5841	23.6709	23.8726	24.3083	24.4709	24.8409		22	22	22	25.2	1874900000	71	9	8	11	9	14	20	17	17	17	18	18	20	Double-stranded RNA-specific adenosine deaminase OS=Homo sapiens OX=9606 GN=ADAR PE=1 SV=4	P55265		2285
O75190	DnaJ homolog subfamily B member 6	DNAJB6	1.1685	1.1685	1.08373	-0.302509	0.553043	22.4003	22.9659	23.5688	22.6634	23.4841	23.5189		4	4	3	16.3	236460000	11	2	1	1	1	3	3	2	2	4	4	3	4	DnaJ homolog subfamily B member 6 OS=Homo sapiens OX=9606 GN=DNAJB6 PE=1 SV=2	O75190;Q8NHS0		1976
Q9UEU0	Vesicle transport through interaction with t-SNAREs homolog 1B	VTI1B	1.16733	0.126163	-0.573305	1.16733	0.0987186	21.0323	21.0257	21.1585	22.1931	20.459	21.1245		4	4	4	22.4	68047000	4	0	0	0	0	2	2	1	1	2	1	4	3	Vesicle transport through interaction with t-SNAREs homolog 1B OS=Homo sapiens OX=9606 GN=VTI1B PE=1 SV=3	Q9UEU0		1778
Q8TDN6	Ribosome biogenesis protein BRX1 homolog	BRIX1	1.16678	1.16678	-0.301151	1.1329	0.0284863	24.7384	24.405	25.9051	25.5379	24.4372	24.4335		9	9	9	37.4	1110900000	32	4	4	6	7	5	6	6	8	9	9	9	9	Ribosome biogenesis protein BRX1 homolog OS=Homo sapiens OX=9606 GN=BRIX1 PE=1 SV=2	Q8TDN6		1505
P46777	60S ribosomal protein L5	RPL5	1.16624	0.463112	-0.341953	1.16624	0.083065	26.1794	26.1172	26.6425	27.2835	25.8374	26.2003		11	11	11	28.6	5402300000	69	9	7	13	15	11	14	10	10	11	11	9	10	60S ribosomal protein L5 OS=Homo sapiens OX=9606 GN=RPL5 PE=1 SV=3	P46777		1926
Q9NWH9	SAFB-like transcription modulator	SLTM	1.16552	0.384584	-0.000535965	1.16552	0.34346	21.0381	20.8046	21.4227	21.9701	21.0376	21.1481		3	3	3	4.6	58338000	9	2	2	2	3	0	0	2	2	3	3	1	1	SAFB-like transcription modulator OS=Homo sapiens OX=9606 GN=SLTM PE=1 SV=2	Q9NWH9		236
O95757	Heat shock 70 kDa protein 4L	HSPA4L	1.16498	NA	1.16498	NA	NA	19.8461	NaN	NaN	20.1677	21.0111	19.8565		3	2	2	5.2	18562000	2	0	0	0	0	2	0	1	0	0	1	2	1	Heat shock 70 kDa protein 4L OS=Homo sapiens OX=9606 GN=HSPA4L PE=1 SV=3	O95757		2949
O75127	Pentatricopeptide repeat-containing protein 1, mitochondrial	PTCD1	1.16462	1.16462	0.721821	0.85655	0.228764	20.8893	21.5707	22.0539	22.4272	21.6111	21.7994		6	6	6	10	93696000	13	0	1	1	2	5	4	1	1	4	4	5	5	Pentatricopeptide repeat-containing protein 1, mitochondrial OS=Homo sapiens OX=9606 GN=PTCD1 PE=1 SV=2	O75127		3392
P40939	Trifunctional enzyme subunit alpha, mitochondrial;Long-chain enoyl-CoA hydratase;Long chain 3-hydroxyacyl-CoA dehydrogenase	HADHA	1.16446	0.673214	0.900373	1.16446	0.991678	24.8318	24.734	25.505	25.8985	25.7321	25.7257		29	29	29	49.3	4181200000	125	9	9	16	26	32	33	15	16	24	20	26	27	Trifunctional enzyme subunit alpha, mitochondrial OS=Homo sapiens OX=9606 GN=HADHA PE=1 SV=2	P40939		2102
Q9Y5L0	Transportin-3	TNPO3	1.16254	0.727682	0.758347	1.16254	0.465996	23.23	23.103	23.9577	24.2655	23.9883	23.5689		12	12	12	22.2	601070000	39	0	2	6	5	12	14	4	3	7	6	11	12	Transportin-3 OS=Homo sapiens OX=9606 GN=TNPO3 PE=1 SV=3	Q9Y5L0		1428
P62191	26S protease regulatory subunit 4	PSMC1	1.16083	0.361378	1.16083	-0.298285	0.899065	24.4208	24.6706	24.7822	24.3723	25.5816	25.5697		20	20	20	52	2241700000	75	5	7	10	9	20	24	10	11	11	13	18	16	26S proteasome regulatory subunit 4 OS=Homo sapiens OX=9606 GN=PSMC1 PE=1 SV=1	P62191		1480
P17066	Heat shock 70 kDa protein 6	HSPA6	1.16057	0.733675	1.07563	1.16057	0.155237	28.5118	28.5709	29.2454	29.7315	29.5874	28.7261		19	11	11	36.9	8802000000	42	3	3	4	4	18	10	1	1	2	1	11	8	Heat shock 70 kDa protein 6 OS=Homo sapiens OX=9606 GN=HSPA6 PE=1 SV=2	P17066;P48741		2945
Q02878	60S ribosomal protein L6	RPL6	1.15657	0.501604	-0.621918	1.15657	0.107241	27.6805	27.1447	28.1821	28.3013	27.0586	27.252		18	18	18	49.7	18006000000	125	21	19	22	24	19	20	17	18	18	18	15	15	60S ribosomal protein L6 OS=Homo sapiens OX=9606 GN=RPL6 PE=1 SV=3	Q02878		789
O00469	Procollagen-lysine,2-oxoglutarate 5-dioxygenase 2	PLOD2	1.15565	NA	NA	NA	1.15565	NaN	21.1328	21.1897	NaN	22.068	22.2885		3	3	3	5.7	71994000	3	0	0	0	0	1	2	0	1	1	0	2	3	Procollagen-lysine,2-oxoglutarate 5-dioxygenase 2 OS=Homo sapiens OX=9606 GN=PLOD2 PE=1 SV=2	O00469		607
Q96KR1	Zinc finger RNA-binding protein	ZFR	1.15545	1.15545	1.10745	0.512516	-0.401682	20.8441	21.6961	21.9996	22.2086	21.9516	21.2944		6	6	6	9.4	119620000	15	2	1	3	3	2	4	3	3	3	5	2	5	Zinc finger RNA-binding protein OS=Homo sapiens OX=9606 GN=ZFR PE=1 SV=2	Q96KR1		2047
P54886	Delta-1-pyrroline-5-carboxylate synthase;Glutamate 5-kinase;Gamma-glutamyl phosphate reductase	ALDH18A1	1.14987	0.180771	1.14987	-0.256447	0.808907	24.4328	24.7393	24.6135	24.4828	25.5826	25.5482		33	33	33	48.8	3755400000	121	13	10	17	14	35	32	23	20	21	22	33	31	Delta-1-pyrroline-5-carboxylate synthase OS=Homo sapiens OX=9606 GN=ALDH18A1 PE=1 SV=2	P54886		2099
Q9UKY1	Zinc fingers and homeoboxes protein 1	ZHX1	1.14758	0.517862	1.14758	NA	NA	20.7689	NaN	21.2868	22.1471	21.9165	21.6538		2	2	2	4.2	45581000	5	0	0	0	1	3	1	1	0	2	1	2	1	Zinc fingers and homeoboxes protein 1 OS=Homo sapiens OX=9606 GN=ZHX1 PE=1 SV=1	Q9UKY1		2335
Q9H0U9	Testis-specific Y-encoded-like protein 1	TSPYL1	1.14426	1.06614	1.14426	0.737865	0.567947	20.4682	21.3108	21.5344	22.0487	21.6125	21.8787		5	5	5	22.2	81487000	9	0	0	2	2	2	3	2	2	3	3	3	3	Testis-specific Y-encoded-like protein 1 OS=Homo sapiens OX=9606 GN=TSPYL1 PE=1 SV=3	Q9H0U9		126
CON__Q86YZ3;Q86YZ3	Hornerin	HRNR	1.14294	0.0448055	1.14294	NA	NA	23.9094	NaN	23.9542	NaN	25.0523	NaN	+	3	3	3	4	162850000	3	0	0	0	0	3	0	1	0	1	0	3	0	;Hornerin OS=Homo sapiens OX=9606 GN=HRNR PE=1 SV=2	CON__Q86YZ3;Q86YZ3		320
O95707	Ribonuclease P protein subunit p29	POP4	1.14034	1.14034	1.13079	0.959745	1.12027	19.7702	19.4921	20.9105	20.4518	20.9009	20.6123		2	2	2	10.5	25848000	4	0	0	2	0	1	1	1	1	2	2	2	2	Ribonuclease P protein subunit p29 OS=Homo sapiens OX=9606 GN=POP4 PE=1 SV=2	O95707		2838
Q12824	SWI/SNF-related matrix-associated actin-dependent regulator of chromatin subfamily B member 1	SMARCB1	1.13999	0.975685	0.268986	1.13999	1.07379	21.4834	21.1011	22.459	22.2411	21.7523	22.1749		2	2	2	6	66670000	5	1	0	1	1	1	1	1	1	2	2	2	2	SWI/SNF-related matrix-associated actin-dependent regulator of chromatin subfamily B member 1 OS=Homo sapiens OX=9606 GN=SMARCB1 PE=1 SV=2	Q12824		3195
Q14684	Ribosomal RNA processing protein 1 homolog B	RRP1B	1.13707	0.65801	-0.15357	1.13707	0.0440311	23.8021	23.6713	24.4601	24.8084	23.6486	23.7153		16	16	16	34	1310800000	56	6	4	14	12	7	13	11	12	14	14	13	13	Ribosomal RNA processing protein 1 homolog B OS=Homo sapiens OX=9606 GN=RRP1B PE=1 SV=3	Q14684		986
Q99595	Mitochondrial import inner membrane translocase subunit Tim17-A	TIMM17A	1.13383	0.832205	1.13383	NA	NA	22.2956	NaN	23.1278	22.4537	23.4294	23.3665		2	2	2	32.2	163390000	10	1	0	1	1	4	3	1	0	1	1	2	2	Mitochondrial import inner membrane translocase subunit Tim17-A OS=Homo sapiens OX=9606 GN=TIMM17A PE=1 SV=1	Q99595		1516
Q8NEJ9	Neuroguidin	NGDN	1.13205	1.13205	0.428364	0.00084877	-0.233885	22.9299	23.6983	24.0619	23.6991	23.3582	23.4644		9	9	9	39.4	415320000	21	1	5	4	4	3	4	2	5	7	5	3	3	Neuroguidin OS=Homo sapiens OX=9606 GN=NGDN PE=1 SV=1	Q8NEJ9		920
Q8IX01	SURP and G-patch domain-containing protein 2	SUGP2	1.13071	1.13071	NA	NA	NA	20.0381	NaN	21.1688	22.4938	NaN	21.0772		3	3	3	3.6	41146000	5	0	0	1	2	0	2	1	1	2	3	0	2	SURP and G-patch domain-containing protein 2 OS=Homo sapiens OX=9606 GN=SUGP2 PE=1 SV=2	Q8IX01		677
Q32P28	Prolyl 3-hydroxylase 1	LEPRE1	1.12854	0.0582771	1.12854	0.459743	0.848785	23.5941	23.6775	23.6524	24.1372	24.7227	24.5262		13	13	13	19.7	1165400000	47	4	6	8	7	10	12	9	9	10	11	11	13	Prolyl 3-hydroxylase 1 OS=Homo sapiens OX=9606 GN=P3H1 PE=1 SV=2	Q32P28		3406
O60762	Dolichol-phosphate mannosyltransferase subunit 1	DPM1	1.12338	0.744507	0.974512	0.623592	1.12338	23.5191	23.6342	24.2636	24.2578	24.4936	24.7576		11	11	11	51.9	890900000	28	2	1	5	4	5	11	4	4	10	8	9	10	Dolichol-phosphate mannosyltransferase subunit 1 OS=Homo sapiens OX=9606 GN=DPM1 PE=1 SV=1	O60762		1689
Q96HS1	Serine/threonine-protein phosphatase PGAM5, mitochondrial	PGAM5	1.12315	0.566538	0.845764	1.12202	1.12315	25.1658	25.0323	25.7323	26.1543	26.0116	26.1554		17	17	17	60.9	5085500000	76	7	7	10	13	20	19	11	13	14	16	14	16	Serine/threonine-protein phosphatase PGAM5, mitochondrial OS=Homo sapiens OX=9606 GN=PGAM5 PE=1 SV=2	Q96HS1		2892
O43660	Pleiotropic regulator 1	PLRG1	1.12041	1.12041	-0.807449	-0.351902	-1.55726	23.105	24.0363	24.2255	23.6844	22.2976	22.4791		4	4	4	16.5	220830000	14	2	2	3	3	1	3	2	3	2	4	2	3	Pleiotropic regulator 1 OS=Homo sapiens OX=9606 GN=PLRG1 PE=1 SV=1	O43660		3327
P62888	60S ribosomal protein L30	RPL30	1.11532	0.860613	0.201366	1.11532	0.347366	27.4297	27.4904	28.2904	28.6057	27.6311	27.8377		4	4	4	25.2	5054200000	29	4	3	5	6	5	6	3	4	4	4	4	4	60S ribosomal protein L30 OS=Homo sapiens OX=9606 GN=RPL30 PE=1 SV=2	P62888		506
P50914	60S ribosomal protein L14	RPL14	1.11438	1.11438	-0.856705	0.898333	-1.07436	26.4031	26.5169	27.5175	27.4152	25.5464	25.4425		3	3	3	14.4	2383200000	31	5	4	6	6	5	5	2	2	2	3	3	2	60S ribosomal protein L14 OS=Homo sapiens OX=9606 GN=RPL14 PE=1 SV=4	P50914		280
Q13155	Aminoacyl tRNA synthase complex-interacting multifunctional protein 2	AIMP2	1.11301	0.804731	1.02337	0.402309	1.11301	24.133	24.4531	24.9378	24.8554	25.1564	25.5661		7	7	7	36.2	1322800000	35	4	1	5	3	10	12	5	3	4	5	6	7	Aminoacyl tRNA synthase complex-interacting multifunctional protein 2 OS=Homo sapiens OX=9606 GN=AIMP2 PE=1 SV=2	Q13155		317
P12956	X-ray repair cross-complementing protein 6	XRCC6	1.1119	0.678976	-0.204889	1.1119	-0.0217781	23.5348	23.4859	24.2138	24.5978	23.3299	23.4641		17	17	17	36.9	1123100000	53	8	8	8	11	7	11	13	13	14	15	13	15	X-ray repair cross-complementing protein 6 OS=Homo sapiens OX=9606 GN=XRCC6 PE=1 SV=2	P12956		3263
Q6Y7W6	PERQ amino acid-rich with GYF domain-containing protein 2	GIGYF2	1.11079	-0.513908	0.613081	-0.875984	1.11079	22.3729	22.2811	21.859	21.4051	22.986	23.3919		8	8	8	10.3	204530000	24	2	4	5	3	5	5	4	4	6	5	5	5	GRB10-interacting GYF protein 2 OS=Homo sapiens OX=9606 GN=GIGYF2 PE=1 SV=1	Q6Y7W6		1362
P16989	Y-box-binding protein 3	YBX3	1.10697	0.124252	-0.793705	1.10697	0.222578	24.397	24.0764	24.5213	25.1834	23.6033	24.299		13	7	7	57.5	864070000	42	7	5	7	9	8	6	5	4	6	6	5	5	Y-box-binding protein 3 OS=Homo sapiens OX=9606 GN=YBX3 PE=1 SV=4	P16989		1368
P53597	Succinyl-CoA ligase [ADP/GDP-forming] subunit alpha, mitochondrial	SUCLG1	1.10304	-0.177835	1.10304	-0.376083	0.863312	23.9604	23.9242	23.7826	23.5482	25.0634	24.7876		6	6	6	28	713430000	19	3	1	1	3	7	4	5	5	2	4	6	4	Succinate--CoA ligase [ADP/GDP-forming] subunit alpha, mitochondrial OS=Homo sapiens OX=9606 GN=SUCLG1 PE=1 SV=4	P53597		1012
Q12789	General transcription factor 3C polypeptide 1	GTF3C1	1.10254	1.10254	0.162916	0.622564	0.397816	22.2757	22.5276	23.3782	23.1502	22.4386	22.9255		10	10	10	8.2	276750000	17	2	2	5	3	3	2	7	6	6	6	7	7	General transcription factor 3C polypeptide 1 OS=Homo sapiens OX=9606 GN=GTF3C1 PE=1 SV=4	Q12789		2563
Q02543	60S ribosomal protein L18a	RPL18A	1.10244	0.357719	-0.135494	1.10244	0.182123	27.561	27.2749	27.9187	28.3773	27.4255	27.457		5	5	5	23.9	6089100000	26	5	3	6	5	3	4	5	4	5	5	5	5	60S ribosomal protein L18a OS=Homo sapiens OX=9606 GN=RPL18A PE=1 SV=2	Q02543		2476
Q99878;Q96KK5;Q9BTM1;Q16777;Q6FI13;P20671;P0C0S8;Q93077;Q7L7L0;P04908	Histone H2A type 1-J;Histone H2A type 1-H;Histone H2A.J;Histone H2A type 2-C;Histone H2A type 2-A;Histone H2A type 1-D;Histone H2A type 1;Histone H2A type 1-C;Histone H2A type 3;Histone H2A type 1-B/E	HIST1H2AJ;HIST1H2AH;H2AFJ;HIST2H2AC;HIST2H2AA3;HIST1H2AD;HIST1H2AG;HIST1H2AC;HIST3H2A;HIST1H2AB	1.10189	0.420706	-0.538387	1.10189	-0.956623	29.1122	29.2932	29.5329	30.3951	28.5738	28.3366		4	4	2	35.9	20925000000	55	6	9	12	11	8	9	3	3	4	4	4	4	Histone H2A type 1-J OS=Homo sapiens OX=9606 GN=H2AC14 PE=1 SV=3;Histone H2A type 1-H OS=Homo sapiens OX=9606 GN=HIST1H2AH PE=1 SV=3;Histone H2A.J OS=Homo sapiens OX=9606 GN=H2AFJ PE=1 SV=1;Histone H2A type 2-C OS=Homo sapiens OX=9606 GN=HIST2H2AC PE=1 SV=	Q99878;Q96KK5;Q9BTM1;Q16777;Q6FI13;P20671;P0C0S8;Q93077;Q7L7L0;P04908		853
Q9H089	Large subunit GTPase 1 homolog	LSG1	1.10178	1.10178	-0.167614	-0.96763	NA	20.6293	21.5444	21.731	20.5768	20.4616	NaN		3	3	3	6.8	30441000	6	1	3	1	1	0	0	1	3	3	2	1	0	Large subunit GTPase 1 homolog OS=Homo sapiens OX=9606 GN=LSG1 PE=1 SV=2	Q9H089		593
P33176	Kinesin-1 heavy chain	KIF5B	1.10167	1.10167	-1.03497	1.09599	-1.79376	22.6547	22.8747	23.7563	23.9707	21.6197	21.081		12	12	9	21.2	328130000	25	2	1	9	11	1	1	4	5	8	11	5	6	Kinesin-1 heavy chain OS=Homo sapiens OX=9606 GN=KIF5B PE=1 SV=1	P33176		922
P27348	14-3-3 protein theta	YWHAQ	1.101	-0.676693	1.101	0.811314	1.04319	23.0384	22.6841	22.3617	23.4955	24.1394	23.7273		9	6	6	37.1	359280000	26	1	1	4	4	8	8	4	3	3	4	5	6	14-3-3 protein theta OS=Homo sapiens OX=9606 GN=YWHAQ PE=1 SV=1	P27348		2643
Q9Y5T5	Ubiquitin carboxyl-terminal hydrolase 16	USP16	1.09638	NA	1.09638	NA	NA	20.9061	NaN	NaN	NaN	22.0025	NaN		2	2	2	2.7	15049000	5	1	1	2	0	1	0	1	1	2	0	1	0	Ubiquitin carboxyl-terminal hydrolase 16 OS=Homo sapiens OX=9606 GN=USP16 PE=1 SV=1	Q9Y5T5		1698
Q9GZR7	ATP-dependent RNA helicase DDX24	DDX24	1.09152	0.956585	0.446171	1.09152	0.185234	22.2908	22.631	23.2473	23.7225	22.7369	22.8163		20	20	20	31.8	606500000	58	2	5	15	22	7	7	9	8	15	20	14	14	ATP-dependent RNA helicase DDX24 OS=Homo sapiens OX=9606 GN=DDX24 PE=1 SV=1	Q9GZR7		2338
P39023	60S ribosomal protein L3	RPL3	1.0896	0.387211	-0.970104	1.0896	-0.397863	27.3444	27.095	27.7316	28.1846	26.3742	26.6971		18	18	18	46.2	11952000000	142	17	17	29	34	22	23	15	14	17	17	16	15	60S ribosomal protein L3 OS=Homo sapiens OX=9606 GN=RPL3 PE=1 SV=2	P39023;Q92901		3099
P49590	Probable histidine--tRNA ligase, mitochondrial	HARS2	1.08738	0.576975	1.08738	-0.34264	-0.164097	20.3212	21.245	20.8982	20.9023	21.4086	21.0809		3	3	1	6.3	41456000	4	0	1	1	0	1	1	1	1	1	1	3	3	Histidine--tRNA ligase, mitochondrial OS=Homo sapiens OX=9606 GN=HARS2 PE=1 SV=1	P49590		2486
Q9Y230	RuvB-like 2	RUVBL2	1.08319	0.0423565	1.08319	0.250523	0.930822	25.0458	25.0834	25.0882	25.334	26.129	26.0142		21	21	21	49.7	3897800000	94	11	15	13	12	24	19	18	18	19	18	20	20	RuvB-like 2 OS=Homo sapiens OX=9606 GN=RUVBL2 PE=1 SV=3	Q9Y230		1455
O95793	Double-stranded RNA-binding protein Staufen homolog 1	STAU1	1.08295	1.08295	-0.0432014	0.871357	-0.0712395	23.7213	23.849	24.8042	24.7204	23.6781	23.7778		14	14	13	37.6	907870000	36	3	4	7	8	5	9	10	10	11	12	8	9	Double-stranded RNA-binding protein Staufen homolog 1 OS=Homo sapiens OX=9606 GN=STAU1 PE=1 SV=2	O95793		104
Q13148	TAR DNA-binding protein 43	TARDBP	1.0824	0.0892925	1.0824	0.372026	0.675388	23.5662	23.554	23.6555	23.9261	24.6486	24.2294		8	8	8	22.9	778820000	33	3	4	3	3	11	9	5	7	5	6	7	7	TAR DNA-binding protein 43 OS=Homo sapiens OX=9606 GN=TARDBP PE=1 SV=1	Q13148		1722
Q13188	Serine/threonine-protein kinase 3;Serine/threonine-protein kinase 3 36kDa subunit;Serine/threonine-protein kinase 3 20kDa subunit	STK3	1.08011	0.761539	0.405308	1.08011	0.278831	22.7679	22.9175	23.5295	23.9977	23.1732	23.1964		6	6	4	14.9	217000000	5	0	0	0	2	2	1	2	2	4	3	5	5	Serine/threonine-protein kinase 3 OS=Homo sapiens OX=9606 GN=STK3 PE=1 SV=2	Q13188		2953
Q9H0S4	Probable ATP-dependent RNA helicase DDX47	DDX47	1.07851	1.07851	-0.983847	-0.0953732	-1.25656	21.911	22.6086	22.9895	22.5132	20.9272	21.352		6	6	6	18.5	132250000	10	1	2	2	2	1	2	5	4	5	4	3	4	Probable ATP-dependent RNA helicase DDX47 OS=Homo sapiens OX=9606 GN=DDX47 PE=1 SV=1	Q9H0S4		1290
Q92600	Cell differentiation protein RCD1 homolog	RQCD1	1.0765	0.114553	0.740992	-0.437117	1.0765	23.2667	23.0843	23.3813	22.6472	24.0077	24.1608		7	7	7	28.4	372440000	20	2	1	2	4	5	6	6	4	4	5	4	6	CCR4-NOT transcription complex subunit 9 OS=Homo sapiens OX=9606 GN=CNOT9 PE=1 SV=1	Q92600		8
Q6YN16	Hydroxysteroid dehydrogenase-like protein 2	HSDL2	1.07557	NA	1.07557	-0.990633	-0.409637	20.8515	21.3654	NaN	20.3748	21.9271	20.9557		2	2	2	6.5	39984000	6	1	1	0	1	2	1	1	1	0	1	2	1	Hydroxysteroid dehydrogenase-like protein 2 OS=Homo sapiens OX=9606 GN=HSDL2 PE=1 SV=1	Q6YN16		1540
O75477	Erlin-1	ERLIN1	1.06128	0.187468	1.06128	NA	NA	22.4195	NaN	22.6069	23.6641	23.4807	23.8777		7	4	4	22.7	223430000	10	1	1	1	1	3	3	1	1	2	2	4	4	Erlin-1 OS=Homo sapiens OX=9606 GN=ERLIN1 PE=1 SV=2	O75477		2770
Q9H6F5	Coiled-coil domain-containing protein 86	CCDC86	1.06011	0.218729	-2.02168	1.06011	-0.065136	25.309	24.8821	25.5277	25.9422	23.2873	24.8169		9	9	9	30.6	698270000	23	5	3	4	4	4	3	5	4	6	5	5	6	Coiled-coil domain-containing protein 86 OS=Homo sapiens OX=9606 GN=CCDC86 PE=1 SV=1	Q9H6F5		1942
Q13200	26S proteasome non-ATPase regulatory subunit 2	PSMD2	1.05851	-0.270039	1.05851	-0.305639	0.699768	25.149	25.063	24.879	24.7574	26.2075	25.7628		33	33	33	43.9	4759200000	120	14	14	15	17	32	28	25	26	22	24	30	31	26S proteasome non-ATPase regulatory subunit 2 OS=Homo sapiens OX=9606 GN=PSMD2 PE=1 SV=3	Q13200		731
Q8N0U8	Vitamin K epoxide reductase complex subunit 1-like protein 1	VKORC1L1	1.05778	0.28673	0.772024	0.513218	1.05778	20.6616	20.795	20.9484	21.3082	21.4336	21.8528		2	2	2	4.5	36133000	2	0	0	0	0	1	1	1	1	1	1	2	1	Vitamin K epoxide reductase complex subunit 1-like protein 1 OS=Homo sapiens OX=9606 GN=VKORC1L1 PE=1 SV=2	Q8N0U8		961
P43490	Nicotinamide phosphoribosyltransferase	NAMPT	1.05249	0.206097	0.955673	0.169521	1.05249	24.923	24.8494	25.1291	25.0189	25.8787	25.9019		17	17	17	48.1	2343600000	65	6	5	10	11	13	20	10	14	13	15	16	16	Nicotinamide phosphoribosyltransferase OS=Homo sapiens OX=9606 GN=NAMPT PE=1 SV=1	P43490		1087
P14373	Zinc finger protein RFP	TRIM27	1.05235	0.396503	0.977158	1.05235	1.04024	21.1499	21.0358	21.5464	22.0882	22.1271	22.0761		3	3	3	7.2	56021000	8	1	2	1	1	1	2	2	2	2	1	2	2	Zinc finger protein RFP OS=Homo sapiens OX=9606 GN=TRIM27 PE=1 SV=1	P14373		2482
Q9Y3C8	Ubiquitin-fold modifier-conjugating enzyme 1	UFC1	1.0503	-0.802319	-2.46108	1.0503	-1.61712	25.1991	24.1224	24.3968	25.1727	22.7381	22.5053		4	4	4	14.4	266080000	8	3	2	1	2	0	0	4	4	3	4	1	1	Ubiquitin-fold modifier-conjugating enzyme 1 OS=Homo sapiens OX=9606 GN=UFC1 PE=1 SV=3	Q9Y3C8		2722
Q99661	Kinesin-like protein KIF2C	KIF2C	1.04996	0.645411	0.851513	0.77809	1.04996	21.8688	22.4205	22.5142	23.1986	22.7203	23.4705		5	5	5	8.6	159090000	8	0	0	2	3	1	2	1	2	4	4	4	4	Kinesin-like protein KIF2C OS=Homo sapiens OX=9606 GN=KIF2C PE=1 SV=2	Q99661		1064
Q9Y5Y2	Cytosolic Fe-S cluster assembly factor NUBP2	NUBP2	1.04848	0.381548	0.842375	0.100098	1.04848	22.9839	23.1678	23.3655	23.2679	23.8263	24.2162		5	5	5	34.7	407500000	17	1	1	3	5	3	4	2	2	4	5	4	5	Cytosolic Fe-S cluster assembly factor NUBP2 OS=Homo sapiens OX=9606 GN=NUBP2 PE=1 SV=1	Q9Y5Y2		116
Q9Y399	28S ribosomal protein S2, mitochondrial	MRPS2	1.04274	0.192373	0.346798	1.04274	0.649683	21.9711	21.5628	22.1634	22.6056	22.3179	22.2125		6	6	6	21.6	158980000	16	2	1	4	3	4	2	3	4	4	4	5	3	28S ribosomal protein S2, mitochondrial OS=Homo sapiens OX=9606 GN=MRPS2 PE=1 SV=1	Q9Y399		2384
P62241	40S ribosomal protein S8	RPS8	1.03958	0.543526	0.0497208	1.03958	0.24992	26.74	26.7482	27.2835	27.7877	26.7897	26.9981		9	9	9	38.9	9001900000	103	12	16	20	21	16	18	9	9	9	9	9	9	40S ribosomal protein S8 OS=Homo sapiens OX=9606 GN=RPS8 PE=1 SV=2	P62241		2232
Q9NP72	Ras-related protein Rab-18	RAB18	1.0387	-0.26026	0.890795	0.0389519	1.0387	21.1813	21.527	20.921	21.5659	22.0721	22.5657		4	4	4	23.3	104740000	8	1	1	1	0	2	3	2	1	1	1	3	3	Ras-related protein Rab-18 OS=Homo sapiens OX=9606 GN=RAB18 PE=1 SV=1	Q9NP72		223
O60343	TBC1 domain family member 4	TBC1D4	1.03572	-0.448065	0.105568	0.491533	1.03572	20.6289	20.1269	20.1808	20.6185	20.7345	21.1626		2	2	2	2.3	28449000	3	0	1	1	0	1	0	1	1	1	1	2	1	TBC1 domain family member 4 OS=Homo sapiens OX=9606 GN=TBC1D4 PE=1 SV=2	O60343		1391
P41091;Q2VIR3	Eukaryotic translation initiation factor 2 subunit 3;Putative eukaryotic translation initiation factor 2 subunit 3-like protein	EIF2S3;EIF2S3L	1.03415	-0.202997	1.03415	0.102816	0.588654	21.8478	22.2968	21.6448	22.3996	22.8819	22.8855		5	5	5	19.9	212860000	15	1	2	1	3	4	4	2	3	2	4	5	5	Eukaryotic translation initiation factor 2 subunit 3 OS=Homo sapiens OX=9606 GN=EIF2S3 PE=1 SV=3;Eukaryotic translation initiation factor 2 subunit 3B OS=Homo sapiens OX=9606 GN=EIF2S3B PE=2 SV=2	P41091;Q2VIR3		3401
Q7L2H7	Eukaryotic translation initiation factor 3 subunit M	EIF3M	1.03355	1.03355	-1.09894	NA	-1.29912	22.691	23.5318	23.7245	NaN	21.592	22.2327		5	5	5	19.5	197720000	10	1	1	5	0	1	2	2	3	5	0	2	3	Eukaryotic translation initiation factor 3 subunit M OS=Homo sapiens OX=9606 GN=EIF3M PE=1 SV=1	Q7L2H7		643
Q99880;Q99879;Q99877;Q93079;Q5QNW6;P62807;P58876;P57053;O60814;Q96A08	Histone H2B type 1-L;Histone H2B type 1-M;Histone H2B type 1-N;Histone H2B type 1-H;Histone H2B type 2-F;Histone H2B type 1-C/E/F/G/I;Histone H2B type 1-D;Histone H2B type F-S;Histone H2B type 1-K;Histone H2B type 1-A	HIST1H2BL;HIST1H2BM;HIST1H2BN;HIST1H2BH;HIST2H2BF;HIST1H2BC;HIST1H2BD;H2BFS;HIST1H2BK;HIST1H2BA	1.0334	0.4051	-0.690344	1.0334	-0.52289	30.049	30.0424	30.4541	31.0758	29.3586	29.5196		6	6	2	41.3	37210000000	106	17	22	23	20	14	10	6	6	6	6	6	6	Histone H2B type 1-L OS=Homo sapiens OX=9606 GN=H2BC13 PE=1 SV=3;Histone H2B type 1-M OS=Homo sapiens OX=9606 GN=H2BC14 PE=1 SV=3;Histone H2B type 1-N OS=Homo sapiens OX=9606 GN=H2BC15 PE=1 SV=3;Histone H2B type 1-H OS=Homo sapiens OX=9606 GN=HIST1H2BH PE=	Q99880;Q99879;Q99877;Q93079;Q5QNW6;P62807;P58876;P57053;O60814;Q96A08		1433
Q9NQZ2	Something about silencing protein 10	UTP3	1.02748	-0.358698	-3.39923	1.02748	-0.466427	25.0836	24.0584	24.7249	25.0859	21.6844	23.5919		7	7	7	23.8	437710000	11	2	1	4	3	1	0	4	5	6	5	4	3	Something about silencing protein 10 OS=Homo sapiens OX=9606 GN=UTP3 PE=1 SV=1	Q9NQZ2		2850
Q6AI08	HEAT repeat-containing protein 6	HEATR6	1.02631	NA	1.02631	NA	NA	21.4587	NaN	NaN	NaN	22.4851	22.968		5	5	5	6.6	131360000	7	0	0	0	0	3	4	1	0	0	0	3	5	HEAT repeat-containing protein 6 OS=Homo sapiens OX=9606 GN=HEATR6 PE=1 SV=1	Q6AI08		1660
Q9UKN8	General transcription factor 3C polypeptide 4	GTF3C4	1.02567	-0.357889	0.752369	1.02567	0.489176	21.2288	21.034	20.8709	22.0597	21.9811	21.5232		7	7	7	14.6	116640000	15	1	1	1	4	4	4	3	5	5	5	5	5	General transcription factor 3C polypeptide 4 OS=Homo sapiens OX=9606 GN=GTF3C4 PE=1 SV=2	Q9UKN8		2822
O43852	Calumenin	CALU	1.02512	0.524986	1.02512	0.00461388	0.0232677	24.3499	24.9664	24.8749	24.9711	25.375	24.9897		8	8	8	27.3	689260000	6	0	0	0	0	2	4	4	2	3	3	5	8	Calumenin OS=Homo sapiens OX=9606 GN=CALU PE=1 SV=2	O43852		435
P19388	DNA-directed RNA polymerases I, II, and III subunit RPABC1	POLR2E	1.02471	0.29455	0.909134	0.818314	1.02471	22.8264	22.7469	23.1209	23.5652	23.7355	23.7716		6	6	6	31.4	497250000	20	2	2	3	2	7	4	3	3	5	4	6	6	DNA-directed RNA polymerases I, II, and III subunit RPABC1 OS=Homo sapiens OX=9606 GN=POLR2E PE=1 SV=4	P19388		1849
Q9Y3B9	RRP15-like protein	RRP15	1.02273	0.396496	-0.00504494	1.02273	0.221573	23.7427	23.5572	24.1392	24.5799	23.7377	23.7788		3	3	3	13.1	381770000	12	1	2	3	3	2	1	3	3	3	3	3	3	RRP15-like protein OS=Homo sapiens OX=9606 GN=RRP15 PE=1 SV=2	Q9Y3B9		881
P62258	14-3-3 protein epsilon	YWHAE	1.02149	-0.0830841	1.02149	0.143549	0.885803	23.6893	23.8327	23.6063	23.9762	24.7108	24.7185		12	12	10	58.4	1125000000	37	3	4	3	4	10	13	7	7	6	9	10	11	14-3-3 protein epsilon OS=Homo sapiens OX=9606 GN=YWHAE PE=1 SV=1	P62258		3050
Q14254	Flotillin-2	FLOT2	1.02104	1.02104	NA	-0.830975	NA	21.4296	22.0035	22.4507	21.1725	NaN	NaN		3	3	3	10	37942000	5	1	1	0	1	1	1	1	1	1	1	1	1	Flotillin-2 OS=Homo sapiens OX=9606 GN=FLOT2 PE=1 SV=2	Q14254		1065
Q92925	SWI/SNF-related matrix-associated actin-dependent regulator of chromatin subfamily D member 2	SMARCD2	1.02079	0.412523	1.02079	NA	NA	21.6422	NaN	22.0547	22.3306	22.663	21.7721		4	3	3	14.5	79954000	7	1	0	1	3	1	1	1	0	3	3	1	2	SWI/SNF-related matrix-associated actin-dependent regulator of chromatin subfamily D member 2 OS=Homo sapiens OX=9606 GN=SMARCD2 PE=1 SV=3	Q92925		1336
P61313	60S ribosomal protein L15	RPL15	1.0182	0.535326	-0.364597	1.0182	0.0520058	28.3277	28.0835	28.863	29.1017	27.9631	28.1355		12	12	12	45.6	16014000000	94	14	14	18	18	13	17	12	12	12	12	11	12	60S ribosomal protein L15 OS=Homo sapiens OX=9606 GN=RPL15 PE=1 SV=2	P61313		912
Q13206	Probable ATP-dependent RNA helicase DDX10	DDX10	1.0152	0.984108	-0.540039	1.0152	0.35578	21.5506	21.407	22.5347	22.4222	21.0105	21.7628		6	6	6	9.5	129450000	10	0	0	2	4	2	2	3	2	5	6	5	5	Probable ATP-dependent RNA helicase DDX10 OS=Homo sapiens OX=9606 GN=DDX10 PE=1 SV=2	Q13206		916
Q9HCS7	Pre-mRNA-splicing factor SYF1	XAB2	1.01397	0.240955	1.01397	-0.467411	0.810076	23.0329	23.2847	23.2738	22.8173	24.0469	24.0948		16	16	16	25.5	1042300000	37	1	4	2	6	12	12	8	7	7	10	15	14	Pre-mRNA-splicing factor SYF1 OS=Homo sapiens OX=9606 GN=XAB2 PE=1 SV=2	Q9HCS7		862
Q9Y520	Protein PRRC2C	PRRC2C	1.01275	0.279049	-0.389841	1.01275	0.507875	22.4028	21.9293	22.6818	22.9421	22.0129	22.4372		15	15	15	8.3	360550000	33	3	2	6	12	3	7	8	5	13	12	8	11	Protein PRRC2C OS=Homo sapiens OX=9606 GN=PRRC2C PE=1 SV=4	Q9Y520		2184
O15397	Importin-8	IPO8	1.01261	0.396753	0.803904	-0.0725803	1.01261	24.2122	24.329	24.6089	24.2564	25.0161	25.3416		18	18	18	24.9	1331600000	59	6	7	9	9	13	15	14	12	13	12	15	15	Importin-8 OS=Homo sapiens OX=9606 GN=IPO8 PE=1 SV=2	O15397		2871
Q13601	KRR1 small subunit processome component homolog	KRR1	1.00968	0.0497112	-0.7924	1.00968	-0.745993	23.2291	23.1553	23.2788	24.165	22.4367	22.4093		6	6	6	21	439560000	21	3	3	4	5	4	2	5	5	6	5	5	5	KRR1 small subunit processome component homolog OS=Homo sapiens OX=9606 GN=KRR1 PE=1 SV=4	Q13601		364
P60228	Eukaryotic translation initiation factor 3 subunit E	EIF3E	1.00909	0.278223	1.00909	0.0826149	0.64612	23.2603	23.5222	23.5385	23.6048	24.2694	24.1683		10	10	10	28.8	702760000	36	3	4	7	4	10	8	6	8	9	7	10	9	Eukaryotic translation initiation factor 3 subunit E OS=Homo sapiens OX=9606 GN=EIF3E PE=1 SV=1	P60228		1712
Q13586	Stromal interaction molecule 1	STIM1	1.00863	0.884123	1.00863	NA	0.320919	21.1444	21.8268	22.0286	NaN	22.1531	22.1477		4	4	4	6.4	95508000	2	0	0	0	0	1	1	1	1	2	1	3	4	Stromal interaction molecule 1 OS=Homo sapiens OX=9606 GN=STIM1 PE=1 SV=3	Q13586		2626
O75439	Mitochondrial-processing peptidase subunit beta	PMPCB	1.00757	1.00757	0.0962486	-0.10408	-0.0379543	21.7763	22.2409	22.7838	22.1369	21.8725	22.203		6	6	6	20	236790000	19	3	3	4	2	4	3	4	4	4	5	6	6	Mitochondrial-processing peptidase subunit beta OS=Homo sapiens OX=9606 GN=PMPCB PE=1 SV=2	O75439		2045
O43402	ER membrane protein complex subunit 8	EMC8	1.0071	0.162329	0.829655	-0.183298	1.0071	20.8799	20.7832	21.0422	20.5999	21.7095	21.7903		2	2	2	12.4	52898000	4	0	0	0	0	2	2	1	1	1	1	2	2	ER membrane protein complex subunit 8 OS=Homo sapiens OX=9606 GN=EMC8 PE=1 SV=1	O43402		2541
P08559	Pyruvate dehydrogenase E1 component subunit alpha, somatic form, mitochondrial	PDHA1	1.00693	0.482876	1.00693	-0.0927143	0.892578	22.4609	22.6887	22.9438	22.596	23.4679	23.5813		9	9	9	30.8	375690000	24	2	1	4	3	7	7	5	4	6	4	9	9	Pyruvate dehydrogenase E1 component subunit alpha, somatic form, mitochondrial OS=Homo sapiens OX=9606 GN=PDHA1 PE=1 SV=3	P08559;P29803		3001
P67809	Nuclease-sensitive element-binding protein 1	YBX1	1.00393	0.279396	-0.219894	1.00393	0.177904	26.6922	26.3734	26.9716	27.3773	26.4723	26.5513		16	16	10	66	8076400000	140	19	17	28	28	24	24	13	14	15	14	16	16	Y-box-binding protein 1 OS=Homo sapiens OX=9606 GN=YBX1 PE=1 SV=3	P67809;Q9Y2T7		334
Q99615	DnaJ homolog subfamily C member 7	DNAJC7	1.00036	0.107613	1.00036	-0.539434	0.331165	23.2564	23.3817	23.364	22.8422	24.2567	23.7128		8	8	8	21.5	323560000	15	1	2	2	3	4	3	4	4	5	4	6	6	DnaJ homolog subfamily C member 7 OS=Homo sapiens OX=9606 GN=DNAJC7 PE=1 SV=2	Q99615		887
Q9BYN8	28S ribosomal protein S26, mitochondrial	MRPS26	0.999792	0.463249	-0.180058	0.999792	-0.331991	22.4682	23.1071	22.9314	24.1069	22.2881	22.7752		6	6	6	27.8	265150000	23	4	4	6	4	3	2	4	5	5	5	3	3	28S ribosomal protein S26, mitochondrial OS=Homo sapiens OX=9606 GN=MRPS26 PE=1 SV=1	Q9BYN8		3200
Q9Y2X3	Nucleolar protein 58	NOP58	0.997406	0.387106	0.490435	0.997406	0.454531	25.2847	25.0755	25.6718	26.0729	25.7752	25.53		16	16	16	39.1	2885200000	83	9	8	15	15	19	17	11	11	16	15	15	15	Nucleolar protein 58 OS=Homo sapiens OX=9606 GN=NOP58 PE=1 SV=1	Q9Y2X3		2085
